# Supplementary material for: Analysis of the Leishmania mexicana promastigote cell cycle using imaging flow cytometry provides new insights into cell cycle flexibility and events of short duration
Source: PLoS One. 2024 Oct 3;19(10):e0311367. doi: 10.1371/journal.pone.0311367 (PMC11449296; doi:10.1371/journal.pone.0311367)
Supplement: S1 Table — (A) Live vs fixed raw data. Length and width measurements used to compile Fig 1D. (B) DCO vs PI percentages. Cell cycle modelling data from triplicate IFC analysis of C9T7 cells stained with DCO or PI as used to compile Fig 2D. (C-E) KINF Run1-3. Raw and processed data from triplicate IFC analysis of unstained mNG:KINF cells analysed with a laser power of 120 mW. Further details are given in the ‘Notes’ section at the bottom of the worksheet. (F) KINF averages. Mean values + standard deviations for data from the three mNG:KINF replicates, used to compile Fig 5B and 5D. (G) DCO. Gate data from triplicate IFC analysis of DCO-stained mNG:KINF cells analysed with a laser power of 3 mW. Run 2 data is presented in S10 Fig. (H) Calculated timings. Compiled mNG:KINF and DCO IFC data used to generate the cell cycle stage durations presented in Table 1 and Fig 7. Further details are given in the ‘Notes’ section at the bottom of the worksheet. (I) Cytokinesis furrowing. Raw data and average values from visual classification of furrows in mNG:KINF cells with spindles or 2CF (3 replicates) used to compile Fig 6A. (J) Flavopiridol. Raw and processed flow cytometry and IFC data from duplicate C9T7 mNG:KINF cultures treated or not with 5 μgml-1 flavopiridol for 12.4 hrs used to compile Fig 7A and 7B. For flow cytometry analysis, cells were fixed in MeOH and stained with PI, and data collected was gated according to DNA content (2C, Int. 4C). For IFC, the mNG:KINF staining pattern was classified using the processing pipeline and gating strategy described above. (XLSX) [file pone.0311367.s015.xlsx]

## Sheet: A. Live vs fixed raw data
Length	Width	State	Run
13.4108	3.73217	PFA	1
6.88762	3.31708	PFA	1
8.93491	3.10555	PFA	1
10.6009	3.25462	PFA	1
12.8083	4.25216	PFA	1
5.31093	3.24727	PFA	1
14.9907	4.71025	PFA	1
8.47472	5.67716	PFA	1
8.54003	4.9662	PFA	1
14.6014	3.29277	PFA	1
10.715	4.92154	PFA	1
7.85859	4.06936	PFA	1
13.1057	5.22615	PFA	1
6.95777	4.01278	PFA	1
9.5809	2.44796	PFA	1
7.23076	3.69845	PFA	1
6.51087	3.72963	PFA	1
7.18912	3.17257	PFA	1
11.6028	2.50838	PFA	1
7.2927	3.8036	PFA	1
13.6823	5.33793	PFA	1
9.50682	3.58162	PFA	1
11.7031	3.89536	PFA	1
12.454	3.61281	PFA	1
11.4862	4.60279	PFA	1
8.19446	3.41028	PFA	1
7.2251	3.77858	PFA	1
11.2709	3.07179	PFA	1
14.646	3.0247	PFA	1
14.0475	4.19173	PFA	1
13.089	2.78676	PFA	1
9.87927	3.0858	PFA	1
6.72011	3.87301	PFA	1
11.0326	3.11424	PFA	1
12.4307	4.17977	PFA	1
11.3408	3.51091	PFA	1
10.0449	4.00651	PFA	1
9.69549	4.0903	PFA	1
11.8066	2.53227	PFA	1
5.17206	3.68629	PFA	1
9.50638	3.47456	PFA	1
6.95126	3.17118	PFA	1
12.0796	3.29461	PFA	1
10.3708	3.17319	PFA	1
4.92676	3.55483	PFA	1
5.76551	3.26022	PFA	1
8.88319	4.16364	PFA	1
7.75113	3.26607	PFA	1
5.40783	4.95948	PFA	1
6.44193	3.74907	PFA	1
5.14049	3.0219	PFA	1
10.2618	4.30949	PFA	1
6.82325	3.37368	PFA	1
13.713	3.84097	PFA	1
8.84873	3.88893	PFA	1
5.70041	4.58863	PFA	1
6.1036	4.01189	PFA	1
12.9129	3.60237	PFA	1
8.55618	4.22804	PFA	1
13.1805	4.09744	PFA	1
8.09565	5.54525	PFA	1
9.453	3.57296	PFA	1
8.08793	3.14189	PFA	1
6.15721	2.38339	PFA	1
14.1251	3.36848	PFA	1
14.3328	2.70519	PFA	1
14.756	3.49243	PFA	1
6.56398	5.07759	PFA	1
15.7393	3.87212	PFA	1
6.67336	4.31964	PFA	1
7.36357	3.39537	PFA	1
8.75347	4.17274	PFA	1
11.5889	4.6263	PFA	1
6.8548	4.1455	PFA	1
13.7288	2.39264	PFA	1
5.51449	3.26395	PFA	1
6.65248	3.82378	PFA	1
8.34847	3.63581	PFA	1
12.7353	3.16892	PFA	1
14.539	3.29725	PFA	1
7.66157	4.15497	PFA	1
14.3745	3.94909	PFA	1
16.7007	2.42734	PFA	1
9.51075	4.14009	PFA	1
5.33644	3.96635	PFA	1
13.7864	3.87365	PFA	1
9.20521	3.51384	PFA	1
10.1126	3.56225	PFA	1
6.68949	4.23707	PFA	1
9.84968	4.10055	PFA	1
10.4286	2.56596	PFA	1
23.3335	3.73366	PFA	1
10.6868	3.99464	PFA	1
13.7853	4.82009	PFA	1
10.6902	3.56441	PFA	1
9.50767	3.94551	PFA	1
6.61206	3.06421	PFA	1
3.86655	3.44657	PFA	1
13.0323	3.70809	PFA	1
15.7699	3.18243	PFA	1
14.2736	2.91453	PFA	1
5.89804	4.30786	PFA	1
17.8206	4.29512	PFA	1
14.1067	2.86672	PFA	1
6.55336	3.17589	PFA	1
8.51405	3.22427	PFA	1
14.6807	2.48336	PFA	1
7.85629	3.08543	PFA	1
5.71728	3.10671	PFA	1
9.2368	5.45531	PFA	1
7.21719	4.4068	PFA	1
10.5094	4.16083	PFA	1
10.0412	3.34864	PFA	1
5.14159	3.58226	PFA	1
10.4968	4.52879	PFA	1
6.77233	3.2218	PFA	1
12.2153	2.94567	PFA	1
9.81457	4.17336	PFA	1
7.57855	3.98127	PFA	1
11.4518	3.85841	PFA	1
10.776	5.4061	PFA	1
10.1129	3.00523	PFA	1
12.2354	3.42034	PFA	1
6.02539	4.25983	PFA	1
16.2132	3.60266	PFA	1
16.9907	4.26229	PFA	1
13.3963	3.44127	PFA	1
5.60789	4.08813	PFA	1
10.8049	4.37218	PFA	1
11.9029	3.37814	PFA	1
6.62098	6.17123	PFA	1
7.94338	3.87535	PFA	1
9.39717	3.24396	PFA	1
6.73486	5.08258	PFA	1
8.01733	3.80671	PFA	1
12.6028	3.47298	PFA	1
7.71335	3.82767	PFA	1
10.7652	3.84327	PFA	1
15.5199	3.19504	PFA	1
16.2317	3.21857	PFA	1
13.5446	3.26445	PFA	1
7.34417	4.6491	PFA	1
12.7042	3.32714	PFA	1
11.7823	3.22516	PFA	1
14.8117	3.07988	PFA	1
14.4371	5.13893	PFA	1
14.4529	4.61173	PFA	1
12.4643	3.29281	PFA	1
13.3727	3.35043	PFA	1
9.35523	3.06352	PFA	1
6.38222	3.72733	PFA	1
5.88419	4.9107	PFA	1
15.1818	3.07759	PFA	1
8.1854	4.08298	PFA	1
13.6002	2.85609	PFA	1
11.8072	3.02047	PFA	1
4.52839	3.4844	PFA	1
12.7016	3.09904	PFA	1
6.44155	3.57398	PFA	1
7.68114	4.34604	PFA	1
16.9564	3.58468	PFA	1
7.96005	3.77515	PFA	1
5.26158	3.87415	PFA	1
9.52561	3.22987	PFA	1
8.10841	3.58464	PFA	1
5.34808	3.18135	PFA	1
9.92874	4.11593	PFA	1
9.98277	4.24397	PFA	1
6.31311	4.09502	PFA	1
13.6526	3.14426	PFA	1
13.9304	3.47399	PFA	1
8.95743	3.94658	PFA	1
12.3479	3.48139	PFA	1
7.50769	4.78533	PFA	1
4.98031	3.0304	PFA	1
8.08137	4.28594	PFA	1
14.715	3.93653	PFA	1
12.3543	3.46895	PFA	1
5.29354	3.07827	PFA	1
13.811	3.20294	PFA	1
9.37502	3.31782	PFA	1
13.3972	3.51077	PFA	1
6.33212	3.12317	PFA	1
4.81869	4.23507	PFA	1
5.1505	3.05277	PFA	1
14.7229	4.97422	PFA	1
8.99906	4.08212	PFA	1
15.5582	3.45048	PFA	1
13.8235	4.08137	PFA	1
13.32	4.18319	PFA	1
10.7934	4.08847	PFA	1
8.14362	3.20389	PFA	1
9.24813	4.24857	PFA	1
6.34575	3.76506	PFA	1
5.57452	4.75714	PFA	1
11.1853	4.98432	PFA	1
5.60321	3.98723	PFA	1
14.3327	3.66033	PFA	1
10.3649	3.13212	PFA	1
5.03341	3.04174	PFA	1
10.8686	3.79885	PFA	1
7.05256	3.6703	PFA	1
10.9721	3.04624	PFA	1
15.1176	4.64409	PFA	1
13.0025	3.17334	PFA	1
5.02913	3.32209	PFA	1
21.1969	4.24358	PFA	1
10.2875	3.58707	PFA	1
7.61942	4.12979	PFA	1
9.31546	2.83976	PFA	1
4.88615	3.04366	PFA	1
8.92525	3.16642	PFA	1
9.5095	4.08626	PFA	1
13.3781	4.22467	PFA	1
4.3235	3.40387	PFA	1
8.61056	4.24145	PFA	1
4.1406	3.46003	PFA	1
7.23644	5.03609	PFA	1
5.14477	4.28748	PFA	1
9.13477	4.00887	PFA	1
17.7797	4.90485	PFA	1
6.17541	3.22052	PFA	1
8.33213	5.25808	PFA	1
11.4351	3.25804	PFA	1
13.1707	3.17458	PFA	1
7.14543	4.93543	PFA	1
5.58734	4.93351	PFA	1
7.53695	4.05769	PFA	1
10.7586	3.83629	PFA	1
12.7654	3.78616	PFA	1
18.5978	4.02982	PFA	1
9.92434	3.49323	PFA	1
5.01571	4.31097	PFA	1
9.79957	3.31467	PFA	1
4.3073	3.59674	PFA	1
8.94033	3.14488	PFA	1
13.0177	3.03107	PFA	1
7.56445	4.74941	PFA	1
9.23584	3.62341	PFA	1
15.6793	3.49932	PFA	1
12.473	4.73923	PFA	1
6.72584	4.52198	PFA	1
12.1571	2.85323	PFA	1
9.51937	5.43682	PFA	1
6.51077	3.71414	PFA	1
9.09852	4.91497	PFA	1
11.2727	3.33926	PFA	1
10.6316	3.04158	PFA	1
10.7762	4.20109	PFA	1
5.54537	4.16334	PFA	1
14.6447	3.00559	PFA	1
10.9509	4.22831	PFA	1
11.2152	3.19201	PFA	1
4.86627	3.39195	PFA	1
7.87992	4.28033	PFA	1
5.11822	3.61721	PFA	1
7.95628	3.51793	PFA	1
13.2974	3.40925	PFA	1
21.2906	4.79258	PFA	1
8.15994	3.4361	PFA	1
8.36143	3.10689	PFA	1
8.51875	3.24272	PFA	1
14.2636	4.48521	PFA	1
8.12708	3.99213	PFA	1
8.28159	3.20904	PFA	1
9.46994	4.11042	PFA	1
10.7441	4.03253	PFA	1
4.42929	3.88945	PFA	1
11.6024	3.42048	PFA	1
5.42182	3.83418	PFA	1
6.80275	3.92793	PFA	1
6.79656	4.29903	PFA	1
13.7112	3.43721	PFA	1
9.94529	2.98058	PFA	1
7.41796	5.30552	PFA	1
14.2966	3.31394	PFA	1
16.5836	6.18094	PFA	1
16.011	4.46525	PFA	1
7.0945	3.13979	PFA	1
5.47689	3.96138	PFA	1
9.1162	3.34773	PFA	1
7.72683	3.13708	PFA	1
4.36235	4.32847	PFA	1
10.1569	3.15869	PFA	1
8.57311	6.10407	PFA	1
5.96478	4.5204	PFA	1
12.3358	4.31028	PFA	1
6.9515	3.58015	PFA	1
13.1997	4.90807	PFA	1
10.661	4.57728	PFA	1
9.35578	4.73367	PFA	1
8.677	4.23975	PFA	1
4.8517	4.84014	PFA	1
10.0838	4.67659	PFA	1
7.86997	3.47789	PFA	1
8.87721	3.04696	PFA	1
13.7221	3.15146	PFA	1
13.995	3.19916	PFA	1
8.38599	2.82051	PFA	1
8.03547	3.04894	PFA	1
11.1771	3.2857	PFA	1
15.0579	3.83215	PFA	1
10.9073	3.8656	PFA	1
6.4873	4.75678	PFA	1
10.5125	4.29253	PFA	1
10.7653	3.81698	PFA	1
13.0267	3.1389	PFA	1
9.66276	3.39024	PFA	1
14.2664	2.88404	PFA	1
6.59558	3.29624	PFA	1
13.3733	3.6341	PFA	1
4.54136	3.96088	PFA	1
11.5533	3.65494	PFA	1
5.51684	3.84532	PFA	1
11.4609	3.53493	PFA	1
6.33054	4.04745	PFA	1
16.3409	5.25922	PFA	1
10.9418	3.45485	PFA	1
14.8311	4.36407	PFA	1
13.2664	3.76759	PFA	1
13.6385	3.29139	PFA	1
14.478	3.01957	PFA	1
8.58444	4.12127	PFA	1
4.22899	3.13236	PFA	1
10.2527	3.65226	PFA	1
4.19599	4.19651	PFA	1
7.40639	4.17607	PFA	1
9.59948	3.68713	PFA	1
12.3571	4.39924	PFA	1
8.69331	3.17674	PFA	1
10.9948	3.63009	PFA	1
7.05067	3.9575	PFA	1
5.52319	3.87713	PFA	1
15.3156	3.89502	PFA	1
8.50242	3.95896	PFA	1
4.90395	3.51296	PFA	1
12.8003	4.06207	PFA	1
11.658	3.18524	PFA	1
12.6526	3.71635	PFA	1
8.84608	3.83941	PFA	1
11.3504	3.07955	PFA	1
13.9904	4.1031	PFA	1
8.05726	3.09891	PFA	1
14.4172	4.20685	PFA	1
14.0421	3.62431	PFA	1
11.6789	3.08906	PFA	1
7.44773	3.42956	PFA	1
11.1396	3.16549	PFA	1
8.02629	3.35319	PFA	1
5.46534	4.14182	PFA	1
6.082	4.19037	PFA	1
6.24533	4.11856	PFA	1
9.16384	3.5863	PFA	1
12.2374	3.38066	PFA	1
15.6052	4.14403	PFA	1
14.234	3.78305	PFA	1
4.79932	4.11688	PFA	1
14.1627	3.43246	PFA	1
6.37894	5.07419	PFA	1
6.36635	3.29053	PFA	1
6.7512	4.66319	PFA	1
11.6523	3.59357	PFA	1
7.29073	2.70571	PFA	1
9.79389	4.28629	PFA	1
13.7396	3.21645	PFA	1
14.5401	3.58403	PFA	1
16.1473	3.30235	PFA	1
14.6906	3.15249	PFA	1
6.95804	3.8162	PFA	1
4.22666	4.18798	PFA	1
13.7021	3.23588	PFA	1
11.27	3.45611	PFA	1
8.14661	4.72237	PFA	1
7.45897	3.82831	PFA	1
4.23326	3.36407	PFA	1
12.6719	3.53871	PFA	1
4.76254	3.99776	PFA	1
8.69155	5.61847	PFA	1
11.0105	3.95297	PFA	1
6.27107	5.02101	PFA	1
10.622	3.13018	PFA	1
8.58021	3.41133	PFA	1
13.2663	4.79372	PFA	1
6.58975	3.01878	PFA	1
6.07637	3.36644	PFA	1
10.4536	3.63329	PFA	1
14.0701	3.85496	PFA	1
9.32197	3.1842	PFA	1
12.5035	4.19512	PFA	1
9.31351	3.07416	PFA	1
10.502	4.29963	PFA	1
9.52715	4.48169	PFA	1
10.9462	3.78091	PFA	1
13.03	3.52394	PFA	1
7.91364	3.24512	PFA	1
10.6293	4.04816	PFA	1
14.3105	5.29148	PFA	1
11.0215	2.86494	PFA	1
7.43944	4.70861	PFA	1
5.18689	4.26945	PFA	1
5.61563	3.28558	PFA	1
8.80049	4.75788	PFA	1
12.095	3.46057	PFA	1
6.47335	4.13249	PFA	1
7.74136	4.2381	PFA	1
13.9215	3.59565	PFA	1
12.6715	5.2321	PFA	1
13.1648	5.94049	PFA	1
8.10993	3.14548	PFA	1
8.69343	6.10527	PFA	1
12.0575	5.50204	PFA	1
6.59438	5.61416	PFA	1
11.5798	3.87269	PFA	1
7.21802	4.15214	PFA	1
14.6389	3.2554	PFA	1
4.18941	3.14373	PFA	1
4.45309	3.71414	PFA	1
15.1179	3.47884	PFA	1
12.0047	4.07733	PFA	1
16.1845	3.72045	PFA	1
15.3065	3.33325	PFA	1
7.96442	3.50395	PFA	1
10.9492	4.57131	PFA	1
9.39458	3.61768	PFA	1
9.30822	3.7825	PFA	1
13.6673	3.84639	PFA	1
11.9423	2.50402	PFA	1
8.73315	4.22194	PFA	1
11.2486	4.2181	PFA	1
7.69375	4.47001	PFA	1
13.3423	2.64641	PFA	1
11.4748	3.56361	PFA	1
5.94567	4.46651	PFA	1
13.662	2.8867	PFA	1
7.06648	4.47325	PFA	1
5.35066	3.72918	PFA	1
12.8392	3.57882	PFA	1
10.623	3.72667	PFA	1
15.4807	3.28383	PFA	1
10.4117	3.14517	PFA	1
10.9271	4.09681	PFA	1
10.1993	5.42362	PFA	1
11.6921	3.93918	PFA	1
13.0899	3.82294	PFA	1
14.8725	3.84637	PFA	1
9.89702	3.08477	PFA	1
15.8708	4.19525	PFA	1
11.4431	3.51234	PFA	1
15.306	3.05381	PFA	1
6.71399	4.25612	PFA	1
8.97736	3.29456	PFA	1
11.0627	3.12582	PFA	1
5.89723	3.04931	PFA	1
9.13485	5.80094	PFA	1
15.3346	2.48629	PFA	1
8.61645	2.78062	PFA	1
7.3941	3.40174	PFA	1
11.904	4.32556	PFA	1
10.031	4.60404	PFA	1
7.94773	4.32596	PFA	1
10.3441	3.67073	PFA	1
13.8437	4.56285	PFA	1
15.7611	4.00663	PFA	1
12.3792	4.80332	PFA	1
6.31363	4.11304	PFA	1
5.88315	4.12525	PFA	1
4.02299	4.30582	PFA	1
12.7795	3.7184	PFA	1
10.1446	3.25838	PFA	1
7.87063	2.86039	PFA	1
5.90619	3.78763	PFA	1
11.8127	2.62832	PFA	1
14.7275	3.39115	PFA	1
19.1198	4.54859	PFA	1
10.9416	4.07494	PFA	1
8.77412	3.82734	PFA	1
17.2504	3.97923	PFA	1
10.4076	3.53243	PFA	1
9.82297	3.55362	PFA	1
12.9157	4.29571	PFA	1
10.3403	5.51803	PFA	1
12.2749	3.9564	PFA	1
10.6416	2.49004	PFA	1
4.32528	3.93056	PFA	1
10.7852	6.53771	PFA	1
5.84671	4.58371	PFA	1
6.74204	4.25219	PFA	1
7.40311	5.45227	PFA	1
7.30147	3.67061	PFA	1
10.6884	3.89671	PFA	1
9.36841	3.08225	PFA	1
12.0161	3.41924	PFA	1
14.1743	3.50828	PFA	1
16.8043	3.12227	PFA	1
15.762	3.73515	PFA	1
10.9896	3.72433	PFA	1
10.2465	3.21408	PFA	1
8.57416	3.87616	PFA	1
7.97793	3.24084	PFA	1
7.15495	2.67922	PFA	1
8.26752	4.03549	PFA	1
8.98491	4.66513	PFA	1
6.22322	4.39083	PFA	1
8.03221	4.24133	PFA	1
6.94878	4.39068	PFA	1
12.3044	3.44836	PFA	1
9.32956	3.31086	PFA	1
10.4972	4.91558	PFA	1
9.42579	3.37738	PFA	1
11.103	6.15496	PFA	1
11.4919	3.50969	PFA	1
13.8658	3.00566	PFA	1
15.0508	3.95897	PFA	1
6.12581	3.96729	PFA	1
13.2834	3.35756	PFA	1
4.83659	3.2925	PFA	1
11.9136	3.26277	PFA	1
5.50769	3.27305	PFA	1
14.1218	4.47089	PFA	1
11.5022	3.07895	PFA	1
6.11932	4.27953	PFA	1
10.3282	3.36169	PFA	1
7.61108	3.48563	PFA	1
11.7085	4.24339	PFA	1
12.5532	4.8381	PFA	1
9.52998	3.40063	PFA	1
6.36806	4.81011	PFA	1
5.39195	3.60775	PFA	1
9.70876	4.54044	PFA	1
15.1945	4.09523	PFA	1
12.9105	5.70077	PFA	1
7.98839	3.88434	PFA	1
11.3307	3.3743	PFA	1
10.2956	4.52177	PFA	1
8.57428	3.95669	PFA	1
10.1514	4.29534	PFA	1
10.5442	6.18581	PFA	1
7.09286	3.49061	PFA	1
10.2971	3.6581	PFA	1
6.28028	4.99502	PFA	1
10.5661	3.0761	PFA	1
5.13427	4.31391	PFA	1
12.5783	4.75665	PFA	1
11.5746	3.44798	PFA	1
7.53201	4.77987	PFA	1
15.2171	2.78428	PFA	1
11.3952	2.40816	PFA	1
8.79054	3.95654	PFA	1
9.39671	3.99999	PFA	1
14.5711	2.71128	PFA	1
8.00145	3.95407	PFA	1
6.84734	3.8888	PFA	1
8.75783	3.95043	PFA	1
11.284	3.16603	PFA	1
4.7779	3.24164	PFA	1
6.21987	4.07478	PFA	1
7.1265	3.13163	PFA	1
6.87014	5.62357	PFA	1
11.5094	4.64873	PFA	1
14.7016	3.56889	PFA	1
8.09902	4.53053	PFA	1
9.14321	3.20768	PFA	1
5.23852	4.46862	PFA	1
5.23579	4.29715	PFA	1
8.05081	3.45942	PFA	1
11.4624	4.12071	PFA	1
12.8799	4.3976	PFA	1
13.0856	3.58004	PFA	1
9.29364	4.11274	PFA	1
10.3761	3.24906	PFA	1
9.54748	4.25238	PFA	1
9.84431	4.97783	PFA	1
5.53083	3.09869	PFA	1
4.28437	4.2415	PFA	1
11.1538	3.67266	PFA	1
3.97298	4.31414	PFA	1
4.8461	3.05825	PFA	1
6.5176	3.90532	PFA	1
6.19319	4.5189	PFA	1
12.8714	3.6958	PFA	1
10.3753	4.0879	PFA	1
4.41454	3.31455	PFA	1
11.1053	4.37429	PFA	1
6.99688	3.64558	PFA	1
10.4125	3.36432	PFA	1
6.0179	4.77376	PFA	1
15.8766	2.48313	PFA	1
10.1789	3.28645	PFA	1
5.79871	4.19806	PFA	1
7.6265	3.32452	PFA	1
14.8803	4.81166	PFA	1
11.4969	3.56864	PFA	1
6.26105	4.84137	PFA	1
13.6719	3.63109	PFA	1
9.66612	3.36896	PFA	1
6.19713	3.56426	PFA	1
6.62813	3.17653	PFA	1
10.5489	3.24331	PFA	1
5.30327	3.59448	PFA	1
16.4218	5.2127	PFA	1
10.6811	4.69064	PFA	1
9.30295	4.20291	PFA	1
5.83503	4.52408	PFA	1
13.3054	2.37625	PFA	1
6.98885	3.24635	PFA	1
13.4838	4.94471	PFA	1
12.395	3.17963	PFA	1
11.1591	3.05311	PFA	1
7.47859	3.59332	PFA	1
7.08909	4.2856	PFA	1
6.3772	4.60245	PFA	1
6.69424	4.03855	PFA	1
6.9322	4.38835	PFA	1
8.44799	3.28807	PFA	1
14.7205	4.21587	PFA	1
10.6469	3.24711	PFA	1
11.3085	4.25109	PFA	1
10.9996	4.24193	PFA	1
13.5455	5.13603	PFA	1
13.7151	3.86055	PFA	1
11.9063	3.13539	PFA	1
13.2187	3.45025	PFA	1
5.6823	4.81356	PFA	1
15.9229	3.09512	PFA	1
9.19565	3.25451	PFA	1
8.33915	3.27124	PFA	1
12.5727	4.19447	PFA	1
8.32012	3.02596	PFA	1
13.2651	2.65071	PFA	1
5.96587	4.73464	PFA	1
7.84733	4.8202	PFA	1
14.3475	3.57698	PFA	1
5.64861	4.18131	PFA	1
10.1552	5.39292	PFA	1
6.37297	5.45202	PFA	1
4.31684	4.57528	PFA	1
6.8193	4.16939	PFA	1
7.11617	4.40836	PFA	1
7.82608	3.31392	PFA	1
7.1223	3.69743	PFA	1
9.42417	3.19584	PFA	1
6.47531	3.66011	PFA	1
8.54134	2.48654	PFA	1
4.4026	3.2302	PFA	1
5.66076	4.55553	PFA	1
14.444	4.26763	PFA	1
11.9846	4.6977	PFA	1
14.345	3.17254	PFA	1
10.9481	3.02501	PFA	1
4.56049	4.26154	PFA	1
13.1971	3.0895	PFA	1
11.2119	3.36229	PFA	1
14.0266	3.43425	PFA	1
6.60406	3.85945	PFA	1
14.7846	3.7851	PFA	1
6.6354	3.29	PFA	1
6.90932	3.47032	PFA	1
10.5237	4.0278	PFA	1
11.0306	3.74281	PFA	1
12.7607	4.1924	PFA	1
11.0797	4.05879	PFA	1
11.2157	3.09751	PFA	1
5.84435	3.69824	PFA	1
7.90518	3.9783	PFA	1
8.58385	3.76161	PFA	1
6.30847	3.08375	PFA	1
9.96914	3.19651	PFA	1
10.1126	4.07377	PFA	1
11.4675	3.20424	PFA	1
13.6921	3.35777	PFA	1
10.1264	3.60617	PFA	1
4.04728	3.58462	PFA	1
9.43102	4.19734	PFA	1
8.22387	3.67739	PFA	1
4.95595	4.72052	PFA	1
14.2945	3.46512	PFA	1
8.63756	3.25384	PFA	1
5.93451	3.92136	PFA	1
13.7095	2.98814	PFA	1
7.20995	5.18446	PFA	1
5.52723	5.17197	PFA	1
12.6365	3.11997	PFA	1
13.9114	4.94745	PFA	1
5.03926	3.58064	PFA	1
8.96033	4.97194	PFA	1
10.9252	3.57518	PFA	1
6.94856	3.47651	PFA	1
8.48756	4.66985	PFA	1
9.88468	3.06318	PFA	1
9.60774	4.20838	PFA	1
7.81285	4.26193	PFA	1
10.8352	4.38684	PFA	1
7.10708	3.71245	PFA	1
7.98118	3.05361	PFA	1
9.83682	4.34444	PFA	1
12.217	3.49048	PFA	1
6.97932	3.6894	PFA	1
13.6808	3.42938	PFA	1
12.6705	3.78946	PFA	1
6.50779	4.18603	PFA	1
7.78074	4.86462	PFA	1
6.72734	3.44066	PFA	1
7.95437	4.35779	PFA	1
8.15082	3.6285	PFA	1
12.0263	3.5551	PFA	1
13.9545	3.83971	PFA	1
6.38596	4.10185	PFA	1
10.91	3.8907	PFA	1
10.9956	3.62948	PFA	1
8.92433	3.06803	PFA	1
14.4406	3.86911	PFA	1
9.96938	3.99754	PFA	1
6.93302	4.61563	PFA	1
11.1414	2.46248	PFA	1
4.48287	3.7007	PFA	1
11.6435	3.85105	PFA	1
7.73119	4.5067	PFA	1
7.72662	3.49735	PFA	1
13.2145	4.23555	PFA	1
13.5874	4.67215	PFA	1
4.99376	4.16525	PFA	1
6.13044	4.98234	PFA	1
16.2706	4.68622	PFA	1
10.1049	5.55789	PFA	1
5.49476	4.29856	PFA	1
7.56607	4.72435	PFA	1
11.5206	3.71553	PFA	1
13.1513	5.10025	PFA	1
13.1464	3.85608	PFA	1
9.37458	2.82797	PFA	1
13.9568	4.02615	PFA	1
7.52115	3.17699	PFA	1
10.2787	3.6534	PFA	1
18.6705	4.08783	PFA	1
11.5761	3.01376	PFA	1
9.08161	3.16834	PFA	1
6.50662	3.56827	PFA	1
8.57305	3.81092	PFA	1
7.72085	4.14201	PFA	1
8.11257	4.1219	PFA	1
15.445	4.05599	PFA	1
11.2736	3.79965	PFA	1
5.61694	4.93898	PFA	1
14.885	3.54489	PFA	1
14.8003	5.34422	PFA	1
8.19354	6.35205	PFA	1
10.5427	3.15851	PFA	1
11.54	4.58326	PFA	1
5.96067	4.19589	PFA	1
5.64656	4.19903	PFA	1
13.7353	3.5707	PFA	1
8.09746	3.51454	PFA	1
4.7826	3.23367	PFA	1
9.67103	3.53181	PFA	1
13.264	3.35732	PFA	1
8.75966	3.84906	PFA	1
11.2748	4.71887	PFA	1
16.1383	4.10216	PFA	1
13.692	4.77934	PFA	1
10.6771	3.63213	PFA	1
4.2033	4.21722	PFA	1
7.85295	4.73122	PFA	1
4.79083	3.42271	PFA	1
10.3419	4.32191	PFA	1
10.2756	3.36612	PFA	1
7.14116	4.25527	PFA	1
12.5876	2.82493	PFA	1
7.20615	4.2755	PFA	1
6.78518	5.14539	PFA	1
7.75683	4.14751	PFA	1
4.52255	4.77594	PFA	1
12.3854	4.46555	PFA	1
7.06988	4.25363	PFA	1
10.7123	3.92571	PFA	1
10.2879	3.16882	PFA	1
5.7952	3.63499	PFA	1
12.0238	3.16223	PFA	1
6.07326	3.42803	PFA	1
6.28446	3.69153	PFA	1
5.58136	4.06466	PFA	1
12.7218	4.08351	PFA	1
6.72912	4.12134	PFA	1
12.5494	3.63575	PFA	1
12.8513	3.76906	PFA	1
13.3919	3.78644	PFA	1
15.3567	4.28259	PFA	1
6.60657	4.6836	PFA	1
10.151	2.79603	PFA	1
11.423	4.38135	PFA	1
11.1736	4.12677	PFA	1
7.90259	3.20508	PFA	1
10.5732	5.55963	PFA	1
9.31468	4.09973	PFA	1
14.4254	3.9384	PFA	1
4.76677	4.31432	PFA	1
13.2747	3.67721	PFA	1
11.0811	3.29138	PFA	1
10.7379	3.63985	PFA	1
6.74005	4.1054	PFA	1
11.2476	3.42663	PFA	1
5.11984	4.038	PFA	1
15.0867	3.64904	PFA	1
10.4769	4.08296	PFA	1
14.4963	3.30006	PFA	1
11.1855	2.40311	PFA	1
7.78381	3.29813	PFA	1
17.0895	3.82332	PFA	1
11.4799	3.707	PFA	1
15.6581	3.77624	PFA	1
10.0998	3.9006	PFA	1
12.346	3.65724	PFA	1
17.7367	4.03912	PFA	1
10.6399	3.13273	PFA	1
4.98032	4.04753	PFA	1
11.6575	3.20762	PFA	1
8.82606	3.27807	PFA	1
12.1593	3.64673	PFA	1
6.40401	3.43048	PFA	1
9.15123	6.83935	PFA	1
5.19197	3.9644	PFA	1
8.75504	3.02645	PFA	1
4.921	4.14546	PFA	1
7.39848	4.14214	PFA	1
10.0592	3.90531	PFA	1
11.0983	4.08216	PFA	1
11.1573	3.05991	PFA	1
14.4204	4.17778	PFA	1
7.44107	3.27458	PFA	1
18.4211	4.5546	PFA	1
13.1876	3.48488	PFA	1
15.5724	3.24722	PFA	1
15.59	4.16672	PFA	1
8.64027	4.54925	PFA	1
13.5765	3.90866	PFA	1
7.85258	3.59198	PFA	1
5.27095	4.26713	PFA	1
12.3122	3.65218	PFA	1
11.5248	3.09464	PFA	1
8.91791	3.55241	PFA	1
6.42054	4.52252	PFA	1
14.8798	3.48413	PFA	1
13.4593	4.49368	PFA	1
6.60677	3.53055	PFA	1
11.2114	5.20024	PFA	1
17.1394	3.39071	PFA	1
11.9997	2.94574	PFA	1
16.414	3.55237	PFA	1
10.1476	3.2589	PFA	1
13.9524	3.49675	PFA	1
7.54568	3.09506	PFA	1
7.28079	4.1117	PFA	1
9.49271	3.70682	PFA	1
14.2494	5.03534	PFA	1
10.3592	4.80704	PFA	1
9.92816	3.34167	PFA	1
5.15578	4.60027	PFA	1
8.60994	4.45113	PFA	1
14.5906	4.26309	PFA	1
12.7093	3.22807	PFA	1
5.72823	3.33938	PFA	1
6.7912	3.68997	PFA	1
15.8353	4.28042	PFA	1
11.3431	3.24534	PFA	1
4.17348	3.68245	PFA	1
6.19467	3.25042	PFA	1
10.4282	3.83032	PFA	1
8.30061	4.05973	PFA	1
11.0375	3.69055	PFA	1
6.66314	3.53922	PFA	1
13.7753	3.64921	PFA	1
12.9755	4.03525	PFA	1
11.184	3.09739	PFA	1
15.6819	3.25829	PFA	1
8.7964	3.18943	PFA	1
11.5464	5.60011	PFA	1
13.1308	3.24691	PFA	1
8.2012	2.41039	PFA	1
10.4633	3.20184	PFA	1
4.38248	4.14867	PFA	1
9.7427	3.07129	PFA	1
9.56929	3.37828	PFA	1
11.6925	4.58804	PFA	1
8.68825	5.02811	PFA	1
9.66312	3.46058	PFA	1
5.91241	3.79795	PFA	1
9.00361	4.32915	PFA	1
6.42742	3.40352	PFA	1
6.55601	4.8194	PFA	1
13.8291	3.17621	PFA	1
12.5775	3.90469	PFA	1
8.48388	3.86985	PFA	1
5.92989	5.54362	PFA	1
12.3273	4.50171	PFA	1
9.46666	3.60457	PFA	1
5.54233	5.41385	PFA	1
7.81621	2.99352	PFA	1
7.71286	3.97812	PFA	1
11.127	3.05471	PFA	1
9.29955	3.87739	PFA	1
9.40102	4.86476	PFA	1
5.93236	3.39739	PFA	1
8.77815	4.05293	PFA	1
5.25503	2.34738	PFA	1
9.75454	4.91898	PFA	1
8.24897	4.45731	PFA	1
6.00376	3.25901	PFA	1
12.3088	2.6945	PFA	1
9.86724	3.15463	PFA	1
14.4041	4.74755	PFA	1
10.6952	3.79758	PFA	1
10.4806	3.5742	PFA	1
10.8562	4.04146	PFA	1
13.2099	3.75487	PFA	1
9.78734	3.05009	PFA	1
16.2567	3.62366	PFA	1
14.4513	2.49221	PFA	1
6.11306	4.50494	PFA	1
12.7252	3.86726	PFA	1
7.06437	3.2389	PFA	1
4.6955	4.26825	PFA	1
8.90553	3.61779	PFA	1
9.29572	4.55059	PFA	1
13.1314	3.89665	PFA	1
11.5608	3.31716	PFA	1
11.1811	4.02162	PFA	1
9.86971	4.31987	PFA	1
6.0791	4.17348	PFA	1
10.6908	5.63572	PFA	1
8.7723	3.60163	PFA	1
9.19642	3.70369	PFA	1
7.28029	4.16564	PFA	1
10.2138	3.9704	PFA	1
11.3355	5.30656	PFA	1
7.36781	3.14541	PFA	1
10.7115	4.6457	PFA	1
13.136	3.99196	PFA	1
4.06022	4.29816	PFA	1
15.1564	3.21885	PFA	1
10.6625	4.05282	PFA	1
10.6516	4.81128	PFA	1
10.7816	3.96691	PFA	1
11.3376	3.78982	PFA	1
7.1315	3.07534	PFA	1
11.8741	3.99959	PFA	1
14.1107	3.21437	PFA	1
12.7268	3.42532	PFA	1
7.98814	3.8206	PFA	1
11.6308	3.21452	PFA	1
14.7168	3.3272	PFA	1
11.3602	4.30021	PFA	1
10.9912	3.95393	PFA	1
11.6927	3.24032	PFA	1
4.77516	4.22249	PFA	1
7.16026	4.74114	PFA	1
11.7746	3.43738	PFA	1
6.92769	2.46312	PFA	1
7.37036	2.68394	PFA	1
8.3163	2.92414	PFA	1
8.29429	3.44582	PFA	1
7.53941	4.88159	PFA	1
16.707	4.12789	PFA	1
14.0607	3.33324	PFA	1
16.3904	3.05644	PFA	1
7.27695	3.3058	PFA	1
13.5325	3.03582	PFA	1
10.463	3.95242	PFA	1
13.9996	4.50582	PFA	1
5.4253	3.89993	PFA	1
7.52513	3.92103	PFA	1
7.43537	3.33486	PFA	1
10.608	3.93842	PFA	1
6.66482	3.24373	PFA	1
13.8999	3.36692	PFA	1
11.5238	5.99903	PFA	1
8.24507	4.29652	PFA	1
15.1343	4.31987	PFA	1
4.36093	4.05408	PFA	1
8.46116	4.14657	PFA	1
11.8501	3.6014	PFA	1
13.7727	3.26885	PFA	1
8.98065	5.35314	PFA	1
7.32938	3.81367	PFA	1
10.4238	3.24941	PFA	1
6.89028	3.20863	PFA	1
11.6193	6.96558	PFA	1
3.92625	4.2233	PFA	1
8.52924	3.42971	PFA	1
9.7392	5.33855	PFA	1
8.31539	4.6312	PFA	1
13.3128	3.34194	PFA	1
10.655	3.88511	PFA	1
10.9532	4.08011	PFA	1
6.1987	4.20589	PFA	1
9.49675	3.93908	PFA	1
13.2945	4.02734	PFA	1
7.94345	4.3496	PFA	1
10.6353	4.06339	PFA	1
16.1199	4.35763	PFA	1
8.04731	4.73869	PFA	1
12.9127	3.99701	PFA	1
6.69127	4.06095	PFA	1
8.54315	5.79614	PFA	1
5.16988	3.91033	PFA	1
7.28548	4.74955	PFA	1
14.3573	3.11433	PFA	1
11.851	4.27163	PFA	1
9.28261	4.28948	PFA	1
5.13089	3.89075	PFA	1
7.45556	2.96356	PFA	1
9.90556	4.35074	PFA	1
5.58335	4.03703	PFA	1
6.8954	3.00782	PFA	1
10.1239	3.73202	PFA	1
4.72787	4.37338	PFA	1
19.1948	4.82455	PFA	1
12.8118	5.3451	PFA	1
14.9182	3.21625	PFA	1
7.87825	3.6794	PFA	1
6.00266	4.37847	PFA	1
11.8415	4.27641	PFA	1
13.5067	5.29623	PFA	1
5.51711	3.60535	PFA	1
4.41662	4.28457	PFA	1
8.60212	3.29248	PFA	1
6.64143	4.30975	PFA	1
15.6122	4.18663	PFA	1
15.0081	3.57782	PFA	1
13.5989	2.49739	PFA	1
7.55957	2.86563	PFA	1
9.21395	4.05139	PFA	1
4.39548	2.86156	PFA	1
11.0491	4.45962	PFA	1
6.44812	4.61266	PFA	1
6.05955	3.07785	PFA	1
6.7467	4.74952	PFA	1
11.2161	4.62988	PFA	1
8.219	2.61732	PFA	1
6.20976	4.41524	PFA	1
3.87038	3.42323	PFA	1
5.27478	3.02714	PFA	1
8.03651	3.72619	PFA	1
10.4286	3.33295	PFA	1
12.8288	5.43352	PFA	1
13.7836	3.81784	PFA	1
14.442	3.90272	PFA	1
7.17631	3.49836	PFA	1
12.1211	3.87889	PFA	1
10.1391	3.88976	PFA	1
7.70041	3.50187	PFA	1
9.76118	3.89726	PFA	1
14.1614	4.60071	PFA	1
10.7627	3.45627	PFA	1
11.5737	3.69294	PFA	1
6.20857	5.56683	PFA	1
15.9651	4.05421	PFA	1
15.538	3.03235	PFA	1
8.05554	5.1253	PFA	1
9.93577	2.76484	PFA	1
4.79362	3.61291	PFA	1
9.86366	3.31054	PFA	1
8.6292	4.10819	PFA	1
13.7688	3.70096	PFA	1
13.522	3.1401	PFA	1
5.53955	3.89895	PFA	1
9.75946	2.88238	PFA	1
12.7916	3.33115	PFA	1
9.27905	3.53214	PFA	1
5.4934	3.67818	PFA	1
9.45649	3.28165	PFA	1
6.01415	4.2637	PFA	1
12.6119	4.32363	PFA	1
11.4205	3.22091	PFA	1
11.1933	3.92973	PFA	1
10.3653	3.24044	PFA	1
6.08414	4.65875	PFA	1
8.84049	4.52146	PFA	1
5.06426	4.04399	PFA	1
14.9665	3.68237	PFA	1
11.7366	3.02655	PFA	1
6.54481	4.54743	PFA	1
13.6878	3.95397	PFA	1
5.18926	3.03485	PFA	1
6.26355	3.01277	PFA	1
12.1205	3.38701	PFA	1
12.1526	3.64348	PFA	1
12.4521	3.31238	PFA	1
9.10077	4.65306	PFA	1
10.1622	4.1027	PFA	1
14.1772	4.29531	PFA	1
7.82911	4.58915	PFA	1
9.56095	4.05736	PFA	1
14.549	4.60056	PFA	1
7.68992	2.64953	PFA	1
17.1786	3.52975	PFA	1
15.3517	3.28332	PFA	1
8.11195	3.07413	PFA	1
10.954	4.04256	PFA	1
16.4161	3.45207	PFA	1
12.1276	4.75116	PFA	1
12.2721	4.63041	PFA	1
14.6941	4.28941	PFA	1
5.39353	3.93773	PFA	1
13.3453	3.00589	PFA	1
6.59227	4.17375	PFA	1
9.99156	4.31291	PFA	1
19.4428	4.9292	PFA	1
15.5624	4.05418	PFA	1
5.85439	4.03462	PFA	1
10.9646	5.00663	PFA	1
7.59722	3.69857	PFA	1
6.0663	3.34722	PFA	1
7.58819	4.03269	PFA	1
14.827	4.3587	PFA	1
8.11328	3.13195	PFA	1
11.5271	4.64217	PFA	1
7.48442	5.52014	PFA	1
7.12829	4.93128	PFA	1
8.03167	3.39815	PFA	1
16.5052	3.42969	PFA	1
12.8098	3.55469	PFA	1
12.9629	3.95843	PFA	1
5.1688	4.58427	PFA	1
5.72261	4.27956	PFA	1
8.20045	4.47235	PFA	1
7.19766	3.55102	PFA	1
9.36032	3.96815	PFA	1
11.1559	5.31732	PFA	1
10.0972	5.19167	PFA	1
11.2303	3.55633	PFA	1
8.10874	5.32531	PFA	1
13.2049	2.54879	PFA	1
6.43952	4.43309	PFA	1
13.9034	3.77553	PFA	1
5.08668	2.51584	PFA	1
12.7857	3.01526	PFA	1
15.8158	4.58598	PFA	1
7.60556	3.84569	PFA	1
8.07175	4.95307	PFA	1
6.93185	4.41411	PFA	1
7.46578	4.81053	PFA	1
10.426	3.66232	PFA	1
6.80619	3.42097	PFA	1
6.42624	4.20237	PFA	1
5.90905	3.97173	PFA	1
5.29736	5.53636	PFA	1
6.65003	2.63531	PFA	1
12.9082	3.03995	PFA	1
10.5774	3.23334	PFA	1
4.3026	3.33785	PFA	1
5.43104	4.56993	PFA	1
13.7033	3.36282	PFA	1
6.05223	4.67001	PFA	1
9.0038	3.49411	PFA	1
11.954	3.54206	PFA	1
12.7905	4.20323	PFA	1
15.1723	3.37412	PFA	1
5.79967	3.34867	PFA	1
9.41526	4.62592	PFA	1
8.11611	2.86151	PFA	1
10.1818	5.5246	PFA	1
11.9266	4.62537	PFA	1
5.98953	5.12667	PFA	1
11.6804	3.76225	PFA	1
11.2729	4.30045	PFA	1
11.9634	2.73718	PFA	1
9.6457	4.59448	PFA	1
5.58962	3.7577	PFA	1
8.6143	3.78992	PFA	1
10.9198	3.64224	PFA	1
12.0851	3.77926	PFA	1
6.03187	4.08243	PFA	1
8.38431	5.01257	PFA	1
10.848	3.92435	PFA	1
4.64279	3.73499	PFA	1
8.71789	2.39059	PFA	1
7.07778	3.17015	PFA	1
4.21435	4.55086	PFA	1
12.1483	3.68339	PFA	1
5.35462	4.27278	PFA	1
11.5224	3.22894	PFA	1
8.97756	3.02475	PFA	1
11.9818	2.69276	PFA	1
9.57914	3.03539	PFA	1
7.65018	4.40987	PFA	1
9.38731	1.66157	PFA	1
15.1001	3.85148	PFA	1
8.27908	3.53478	PFA	1
17.3742	2.86894	PFA	1
7.45683	3.45022	PFA	1
7.34309	4.31836	PFA	1
15.2282	2.5234	PFA	1
12.0993	4.25021	PFA	1
13.7921	3.00782	PFA	1
8.45641	2.51441	PFA	1
8.12222	4.27759	PFA	1
13.8792	4.70169	PFA	1
13.4702	3.97489	PFA	1
15.751	4.09823	PFA	1
10.8299	4.66348	PFA	1
9.92482	3.85276	PFA	1
7.52714	4.67892	PFA	1
9.65724	3.56858	PFA	1
7.63379	3.65527	PFA	1
12.1874	4.375	PFA	1
12.0748	3.43008	PFA	1
12.0236	3.26727	PFA	1
7.79913	4.17167	PFA	1
17.7761	4.0413	PFA	1
7.45473	3.29592	PFA	1
5.58941	3.19667	PFA	1
12.931	3.87901	PFA	1
11.3633	3.93839	PFA	1
7.32422	3.79678	PFA	1
11.0851	3.9311	PFA	1
11.231	4.16843	PFA	1
9.06112	3.81814	PFA	1
16.6806	3.18578	PFA	1
8.2276	5.98184	PFA	1
10.1363	4.2543	PFA	1
6.9143	3.60287	PFA	1
7.25969	3.01995	PFA	1
4.78893	3.1483	PFA	1
6.29999	4.41908	PFA	1
5.47698	4.00814	PFA	1
8.46357	3.68404	PFA	1
8.73174	3.6806	PFA	1
8.14451	4.74123	PFA	1
12.7664	3.31009	PFA	1
8.17129	4.26879	PFA	1
6.98471	2.61351	PFA	1
8.73546	4.54259	PFA	1
4.96727	3.4119	PFA	1
6.3968	4.82159	PFA	1
9.86948	4.2017	PFA	1
7.10868	3.67682	PFA	1
12.9555	3.84269	PFA	1
4.38384	4.1513	PFA	1
13.0922	3.34151	PFA	1
5.56053	3.52929	PFA	1
14.2346	3.8693	PFA	1
10.9492	2.88466	PFA	1
7.92138	3.23181	PFA	1
11.9628	4.64459	PFA	1
7.36485	4.22503	PFA	1
20.0551	2.63758	PFA	1
5.30516	3.28002	PFA	1
11.15	3.81786	PFA	1
5.93832	4.27624	PFA	1
14.0444	4.27327	PFA	1
10.5673	3.59113	PFA	1
13.8894	3.01644	PFA	1
13.7905	4.11213	PFA	1
10.9893	4.76753	PFA	1
6.06883	4.98032	PFA	1
15.9126	4.31523	PFA	1
11.6427	3.52154	PFA	1
8.10937	2.35663	PFA	1
14.0822	4.63021	PFA	1
6.42999	3.71672	PFA	1
10.6683	3.16861	PFA	1
13.9448	3.0622	PFA	1
11.3894	3.96616	PFA	1
20.0875	5.28498	PFA	1
7.92491	3.13102	PFA	1
8.70108	4.89841	PFA	1
8.75257	4.73934	PFA	1
5.31475	4.62363	PFA	1
7.04265	3.87544	PFA	1
10.141	4.91245	PFA	1
12.0707	3.35254	PFA	1
11.0932	2.53897	PFA	1
12.9676	4.41034	PFA	1
7.54361	4.31412	PFA	1
6.99439	3.73055	PFA	1
11.1239	5.7967	PFA	1
6.42639	5.37139	PFA	1
12.6336	4.17485	PFA	1
12.9625	3.14082	PFA	1
8.09176	3.14616	PFA	1
7.86236	2.84618	PFA	1
8.37511	3.84429	PFA	1
9.87875	4.36171	PFA	1
7.27276	4.34455	PFA	1
12.9038	4.00918	PFA	1
5.37702	3.33337	PFA	1
10.2902	4.07508	PFA	1
14.8739	4.70718	PFA	1
14.4766	3.34111	PFA	1
12.3136	3.15895	PFA	1
5.3046	4.55022	PFA	1
4.6868	3.84939	PFA	1
13.7323	2.92276	PFA	1
6.50493	4.17663	PFA	1
6.15769	4.78692	PFA	1
11.9389	5.63171	PFA	1
9.77653	3.74647	PFA	1
7.94643	3.9189	PFA	1
4.82021	4.75599	PFA	1
10.8024	3.51197	PFA	1
7.49055	3.91578	PFA	1
7.56714	3.17057	PFA	1
7.04548	3.80433	PFA	1
7.75595	4.23269	PFA	1
13.6971	3.9403	PFA	1
5.2506	3.45723	PFA	1
15.019	3.84153	PFA	1
9.52296	3.02727	PFA	1
13.7315	3.2617	PFA	1
15.5046	3.56536	PFA	1
13.3002	2.38919	PFA	1
10.6432	3.30077	PFA	1
8.40825	4.68283	PFA	1
13.3852	4.0531	PFA	1
11.7206	3.07178	PFA	1
8.88912	4.53528	PFA	1
13.9119	3.56946	PFA	1
14.7502	3.35645	PFA	1
4.99361	4.91199	PFA	1
6.40792	3.7461	PFA	1
14.2861	3.00667	PFA	1
10.6213	4.28704	PFA	1
7.28252	3.15562	PFA	1
13.5353	4.82465	PFA	1
12.4437	2.53905	PFA	1
14.1418	3.81179	PFA	1
6.48734	4.29887	PFA	1
7.26737	3.24929	PFA	1
14.3498	3.12243	PFA	1
16.9148	3.28839	PFA	1
6.75927	4.12285	PFA	1
8.23716	3.99656	PFA	1
9.8723	2.68389	PFA	1
7.65012	2.53722	PFA	1
6.88481	3.15212	PFA	1
11.5688	4.31549	PFA	1
16.1049	3.78186	PFA	1
16.2322	3.14789	PFA	1
11.3962	3.9939	PFA	1
9.84797	3.7387	PFA	1
10.8071	3.734	PFA	1
6.85124	3.36799	PFA	1
13.1348	5.21783	PFA	1
6.57827	3.3984	PFA	1
6.29338	3.86677	PFA	1
9.43106	4.29743	PFA	1
4.0651	3.4964	PFA	1
11.77	4.80964	PFA	1
10.3084	3.1466	PFA	1
3.80975	3.16266	PFA	1
12.7586	4.29795	PFA	1
12.4417	3.10553	PFA	1
5.24871	3.97498	PFA	1
6.65603	3.46369	PFA	1
10.824	3.74831	PFA	1
16.9014	4.70729	PFA	1
5.51271	3.92969	PFA	1
7.35042	2.62085	PFA	1
11.3226	3.42017	PFA	1
16.4809	3.1872	PFA	1
10.2245	3.75443	PFA	1
7.71468	3.6528	PFA	1
7.15448	3.83029	PFA	1
7.87916	3.93854	PFA	1
8.7761	4.08622	PFA	1
14.2031	3.68497	PFA	1
5.38021	3.70645	PFA	1
9.05308	3.20236	PFA	1
6.81944	4.52408	PFA	1
5.34686	4.15533	PFA	1
14.3036	3.07403	PFA	1
10.4816	3.23391	PFA	1
10.3366	3.91889	PFA	1
15.322	3.46349	PFA	1
11.7751	3.17395	PFA	1
9.36695	3.2018	PFA	1
11.8418	3.33608	PFA	1
8.02636	3.38789	PFA	1
9.85049	3.77726	PFA	1
12.6108	4.30284	PFA	1
6.17064	4.89008	PFA	1
12.9833	3.26106	PFA	1
3.94717	3.94362	PFA	1
6.83938	3.46829	PFA	1
10.8028	3.18985	PFA	1
4.73563	2.96539	PFA	1
6.71481	3.88304	PFA	1
8.07969	3.90708	PFA	1
10.701	5.21906	PFA	1
9.26233	4.24576	PFA	1
11.1052	4.147	PFA	1
13.7519	3.07864	PFA	1
7.63648	3.98963	PFA	1
16.2695	3.58608	PFA	1
11.9998	3.8807	PFA	1
4.72965	3.26606	PFA	1
13.1353	3.03454	PFA	1
8.74885	3.58628	PFA	1
15.0072	3.25826	PFA	1
5.62014	4.49791	PFA	1
9.3119	3.225	PFA	1
15.2508	3.23153	PFA	1
10.8675	4.28347	PFA	1
7.03221	3.76434	PFA	1
15.6313	4.22507	PFA	1
14.1904	4.13942	PFA	1
11.9338	3.64369	PFA	1
9.03859	3.966	PFA	1
10.971	3.16824	PFA	1
11.018	6.06472	PFA	1
5.32046	3.72672	PFA	1
13.7826	3.25636	PFA	1
13.7521	5.05103	PFA	1
5.73835	4.97979	PFA	1
7.24608	4.29613	PFA	1
11.0439	2.92844	PFA	1
9.99701	3.88775	PFA	1
12.346	4.63201	PFA	1
11.9802	3.06491	PFA	1
5.26022	4.86004	PFA	1
11.3407	4.25754	PFA	1
10.874	3.45165	PFA	1
10.7654	3.16152	PFA	1
4.43809	3.96138	PFA	1
4.71802	4.64193	PFA	1
16.2656	3.51128	PFA	1
6.29161	3.72878	PFA	1
8.25908	4.31932	PFA	1
14.5904	4.29629	PFA	1
11.7881	4.15159	PFA	1
9.34627	3.4519	PFA	1
6.05576	3.87185	PFA	1
11.9244	4.25928	PFA	1
10.356	4.54895	PFA	1
11.7145	3.01928	PFA	1
11.0196	3.32623	PFA	1
9.87697	3.57416	PFA	1
7.25563	4.34972	PFA	1
13.8394	4.29061	PFA	1
9.63694	3.32869	PFA	1
10.8811	3.98503	PFA	1
7.64304	4.0912	PFA	1
5.66524	3.16578	PFA	1
12.9554	3.47719	PFA	1
5.55824	4.07895	PFA	1
9.7831	3.9476	PFA	1
10.5268	3.51555	PFA	1
7.64991	3.57612	PFA	1
6.51326	3.75178	PFA	1
7.81185	3.03582	PFA	1
6.75352	4.92754	PFA	1
11.0151	3.89704	PFA	1
13.8096	3.47228	PFA	1
10.4979	4.87607	PFA	1
16.9776	3.94755	PFA	1
8.58913	3.78735	PFA	1
14.828	3.32193	PFA	1
15.8232	4.1818	PFA	1
8.13555	3.41268	PFA	1
15.184	3.03798	PFA	1
5.21267	3.81163	PFA	1
11.3512	4.50269	PFA	1
7.59908	3.06747	PFA	1
16.3196	3.27314	PFA	1
11.6559	3.85889	PFA	1
10.1427	4.75103	PFA	1
10.1212	4.03938	PFA	1
10.0718	3.08198	PFA	1
8.31594	3.23336	PFA	1
12.9276	3.95104	PFA	1
11.3702	3.51954	PFA	1
7.06629	3.87932	PFA	1
6.37587	4.62137	PFA	1
8.80748	4.30463	PFA	1
14.3303	3.24685	PFA	1
7.98859	4.57427	PFA	1
9.8751	3.32811	PFA	1
7.39821	5.08467	PFA	1
10.2585	4.18267	PFA	1
6.11195	3.29013	PFA	1
8.65821	4.81317	PFA	1
4.52073	4.85553	PFA	1
11.2981	3.55467	PFA	1
13.4107	3.37402	PFA	1
17.0729	4.01087	PFA	1
8.86899	5.17566	PFA	1
6.69264	3.75204	PFA	1
5.35415	4.83143	PFA	1
10.4506	4.25259	PFA	1
5.85739	3.76519	PFA	1
6.85478	3.4346	PFA	1
9.70606	3.44965	PFA	1
14.6134	4.96668	PFA	1
15.4239	3.14841	PFA	1
7.15428	3.20201	PFA	1
6.00135	3.75327	PFA	1
10.8073	4.25056	PFA	1
7.3275	2.59951	PFA	1
4.104	4.07853	PFA	1
11.0892	3.2656	PFA	1
10.0766	3.83579	PFA	1
6.55178	4.09429	PFA	1
11.9096	3.07932	PFA	1
11.1107	3.76173	PFA	1
11.5417	3.83278	PFA	1
11.1765	3.99752	PFA	1
11.0923	3.27394	PFA	1
10.5136	3.83866	PFA	1
10.2456	4.24926	PFA	1
6.38238	4.01222	PFA	1
10.0091	4.78746	PFA	1
7.4912	5.21343	PFA	1
13.549	3.43335	PFA	1
14.5889	3.28008	PFA	1
8.26422	4.89738	PFA	1
10.7811	3.28375	PFA	1
7.33159	4.0861	PFA	1
13.3037	3.1464	PFA	1
11.6858	3.13775	PFA	1
8.93313	3.60284	PFA	1
5.69324	4.30173	PFA	1
6.52637	4.52596	PFA	1
11.7659	3.48172	PFA	1
10.3999	4.32579	PFA	1
12.9315	4.20479	PFA	1
13.3158	3.5243	PFA	1
12.6576	3.77803	PFA	1
11.9992	3.56121	PFA	1
4.72762	4.54837	PFA	1
14.9344	3.11696	PFA	1
14.7363	3.69752	PFA	1
14.985	4.26106	PFA	1
7.74113	4.70686	PFA	1
7.60637	4.25181	PFA	1
15.4435	3.56828	PFA	1
11.0899	3.98016	PFA	1
7.55805	3.93973	PFA	1
7.98928	4.76998	PFA	1
12.6618	4.65033	PFA	1
10.806	3.20232	PFA	1
12.4273	4.40693	PFA	1
4.28184	4.24878	PFA	1
6.88857	3.89329	PFA	1
4.17131	4.21171	PFA	1
21.3635	3.23116	PFA	1
10.7393	3.51836	PFA	1
11.0343	3.19739	PFA	1
6.28037	3.95235	PFA	1
12.7114	2.87128	PFA	1
6.23587	4.844	PFA	1
5.5692	3.55727	PFA	1
9.66507	3.83884	PFA	1
5.14569	3.76417	PFA	1
10.7618	3.04971	PFA	1
10.3165	2.8895	PFA	1
10.1139	3.20729	PFA	1
14.3475	3.81744	PFA	1
4.37138	3.80421	PFA	1
12.4017	3.76983	PFA	1
5.78157	3.24192	PFA	1
5.89585	4.86206	PFA	1
6.18941	4.84812	PFA	1
5.36458	3.01157	PFA	1
8.91586	2.88186	PFA	1
16.0253	3.17302	PFA	1
7.88655	4.7128	PFA	1
12.2785	2.74357	PFA	1
14.2782	4.30693	PFA	1
12.1205	4.65206	PFA	1
13.6577	4.73562	PFA	1
7.18815	4.87759	PFA	1
8.73565	4.02751	PFA	1
7.74684	3.35102	PFA	1
7.44052	3.51076	PFA	1
10.9423	4.59535	PFA	1
6.53363	3.10811	PFA	1
5.53928	3.9523	PFA	1
10.5999	3.43496	PFA	1
10.6236	4.01634	PFA	1
8.61255	3.9119	PFA	1
10.7312	3.10804	PFA	1
6.41568	3.1615	PFA	1
8.59348	3.49301	PFA	1
13.6537	3.76405	PFA	1
9.00793	4.10869	PFA	1
13.9085	3.05696	PFA	1
13.8568	3.31771	PFA	1
6.73684	2.74596	PFA	1
15.3472	4.80464	PFA	1
15.9038	3.26306	PFA	1
9.17439	3.28179	PFA	1
11.4108	4.12781	PFA	1
7.85956	4.28372	PFA	1
9.68786	4.52928	PFA	1
10.1305	3.15451	PFA	1
10.2291	3.24552	PFA	1
7.31569	3.14986	PFA	1
12.3407	4.32448	PFA	1
8.23179	2.38466	PFA	1
11.6124	3.0792	PFA	1
11.1115	5.38093	PFA	1
6.32766	4.77528	PFA	1
11.9319	4.07877	PFA	1
11.0315	3.19418	PFA	1
3.90016	4.09268	PFA	1
15.6582	3.0237	PFA	1
9.89204	3.56227	PFA	1
9.76616	3.59236	PFA	1
5.61418	4.61826	PFA	1
11.9009	3.93084	PFA	1
9.07545	3.03502	PFA	1
10.0189	3.2747	PFA	1
6.59102	4.85966	PFA	1
10.5055	4.26061	PFA	1
10.3892	5.51701	PFA	1
5.4809	3.89201	PFA	1
13.1475	3.48048	PFA	1
11.3858	4.32578	PFA	1
9.46877	3.25392	PFA	1
4.59785	3.23143	PFA	1
11.8997	3.75136	PFA	1
11.5635	4.18338	PFA	1
10.658	3.0043	PFA	1
7.23298	4.07204	PFA	1
5.35344	3.4653	PFA	1
13.4116	4.24562	PFA	1
8.77674	3.31859	PFA	1
9.98105	3.10416	PFA	1
6.67796	4.0855	PFA	1
15.243	3.51853	PFA	1
7.11919	3.05315	PFA	1
6.89541	3.01615	PFA	1
4.97532	4.81897	PFA	1
16.8211	3.54302	PFA	1
8.57085	5.41687	PFA	1
6.93694	4.73029	PFA	1
14.5846	5.73696	PFA	1
4.90825	3.64745	PFA	1
13.0237	3.45813	PFA	1
8.45398	3.3662	PFA	1
5.68366	4.0124	PFA	1
7.86448	3.9735	PFA	1
6.53933	4.5527	PFA	1
13.212	2.81787	PFA	1
9.7626	3.92506	PFA	1
9.26928	3.9968	PFA	1
12.9408	3.23936	PFA	1
15.6145	3.29241	PFA	1
13.5698	3.39405	PFA	1
8.70792	4.23233	PFA	1
6.1138	3.87842	PFA	1
7.51215	3.79078	PFA	1
14.1927	3.20559	PFA	1
4.68444	4.12287	PFA	1
15.7557	2.70248	PFA	1
10.6735	4.97147	PFA	1
9.71826	3.32957	PFA	1
7.50448	4.09513	PFA	1
7.85995	3.05068	PFA	1
5.64408	3.62855	PFA	1
9.7536	3.51463	PFA	1
18.7656	3.39212	PFA	1
9.9979	3.9735	PFA	1
6.53927	3.91013	PFA	1
12.0494	3.55077	PFA	1
11.0377	3.62298	PFA	1
7.25344	3.15661	PFA	1
12.8263	4.23402	PFA	1
11.7398	5.79478	PFA	1
13.8926	3.18277	PFA	1
9.64687	4.43076	PFA	1
6.65526	3.29775	PFA	1
7.29486	3.368	PFA	1
11.0495	3.90446	PFA	1
14.4444	3.01074	PFA	1
9.06563	3.38519	PFA	1
4.57783	4.18629	PFA	1
12.8413	4.08395	PFA	1
11.1913	3.88529	PFA	1
7.20859	4.81775	PFA	1
12.6597	5.33833	PFA	1
7.99177	3.70405	PFA	1
4.39902	3.69052	PFA	1
6.78925	3.0714	PFA	1
6.85806	3.34585	PFA	1
12.145	3.01809	PFA	1
5.71025	3.56872	PFA	1
13.7873	3.93889	PFA	1
11.7302	4.85751	PFA	1
13.2076	3.20484	PFA	1
4.97156	4.30651	PFA	1
5.92497	3.6073	PFA	1
16.6874	4.54819	PFA	1
5.25371	3.7541	PFA	1
10.6238	3.99681	PFA	1
9.20947	3.4879	PFA	1
6.32235	5.58165	PFA	1
13.8766	3.13055	PFA	1
12.1903	3.65735	PFA	1
14.207	3.11045	PFA	1
4.15295	3.47246	PFA	1
7.8887	4.21066	PFA	1
8.52591	4.03921	PFA	1
7.62723	3.61973	PFA	1
5.59318	2.90692	PFA	1
9.08836	2.38021	PFA	1
8.18713	4.05181	PFA	1
4.20857	2.64599	PFA	1
9.97162	4.28053	PFA	1
11.7354	3.03366	PFA	1
9.83604	3.91381	PFA	1
12.5106	4.05779	PFA	1
7.64518	4.30106	PFA	1
8.51853	4.50858	PFA	1
6.22841	3.22201	PFA	1
12.0958	4.04017	PFA	1
9.86669	4.2819	PFA	1
14.7594	3.71693	PFA	1
16.0784	4.05633	PFA	1
11.9461	4.10109	PFA	1
10.1353	3.48761	PFA	1
14.7305	4.20568	PFA	1
5.75618	4.84533	PFA	1
5.88084	4.38552	PFA	1
7.79482	4.08301	PFA	1
9.77009	4.6492	PFA	1
12.9103	4.07718	PFA	1
5.40947	3.87618	PFA	1
12.359	3.70111	PFA	1
9.22919	4.83639	PFA	1
8.18163	3.89278	PFA	1
10.7668	4.14232	PFA	1
14.8712	2.50009	PFA	1
10.3965	3.60412	PFA	1
6.49704	3.20614	PFA	1
8.98516	3.69417	PFA	1
6.00805	3.08126	PFA	1
5.04213	4.7069	PFA	1
9.106	3.83339	PFA	1
5.59384	4.92881	PFA	1
15.4681	3.26712	PFA	1
9.59665	4.17185	PFA	1
13.746	4.68153	PFA	1
6.85353	3.56951	PFA	1
11.075	4.18598	PFA	1
9.40973	3.20294	PFA	1
7.8654	3.82833	PFA	1
11.7341	2.60423	PFA	1
10.1121	4.96391	PFA	1
10.4538	3.43055	PFA	1
10.5963	3.18052	PFA	1
5.7242	3.52108	PFA	1
14.2296	3.5293	PFA	1
6.96708	3.82934	PFA	1
12.5248	4.23751	PFA	1
6.30148	3.19768	PFA	1
9.24599	3.17296	PFA	1
8.45613	6.95227	PFA	1
10.2275	4.31856	PFA	1
7.62938	4.70377	PFA	1
10.0701	4.0582	PFA	1
5.39499	3.83851	PFA	1
6.68877	3.55541	PFA	1
5.72688	3.37864	PFA	1
9.6347	4.13901	PFA	1
6.27726	3.22063	PFA	1
6.93248	4.19908	PFA	1
12.8773	4.11631	PFA	1
5.1583	3.34843	PFA	1
8.0837	4.23576	PFA	1
5.83904	3.03611	PFA	1
14.4206	3.43549	PFA	1
4.4453	3.0455	PFA	1
15.1173	4.22374	PFA	1
14.2142	3.11948	PFA	1
8.19923	3.90196	PFA	1
13.4654	4.02722	PFA	1
13.8816	3.6416	PFA	1
12.8296	4.87436	PFA	1
8.31823	3.16268	PFA	1
11.1975	3.72644	PFA	1
10.8555	3.5178	PFA	1
7.15584	3.36948	PFA	1
8.15835	3.55838	PFA	1
13.3009	3.38719	PFA	1
11.4184	3.62955	PFA	1
5.50916	2.88472	PFA	1
5.25709	3.01941	PFA	1
4.79134	3.89611	PFA	1
8.75015	3.36822	PFA	1
10.6893	2.76886	PFA	1
11.8057	4.36609	PFA	1
10.76	3.65064	PFA	1
9.42787	3.19476	PFA	1
5.91095	4.42519	PFA	1
12.3549	3.2051	PFA	1
6.38142	4.85524	PFA	1
10.4454	3.69616	PFA	1
14.0404	3.37164	PFA	1
5.63029	3.6606	PFA	1
11.5996	3.5507	PFA	1
7.50934	3.47216	PFA	1
8.2775	4.26128	PFA	1
10.9079	4.19739	PFA	1
9.92032	3.24308	PFA	1
7.2261	3.24924	PFA	1
12.5369	2.7772	PFA	1
15.1758	3.59926	PFA	1
6.80854	3.03997	PFA	1
12.9594	4.25241	PFA	1
8.47437	3.66162	PFA	1
9.31042	3.38318	PFA	1
7.9627	4.04286	PFA	1
5.15147	3.17375	PFA	1
6.98225	4.31047	PFA	1
8.54074	3.56923	PFA	1
4.36814	3.56475	PFA	1
11.1648	3.29005	PFA	1
15.0989	4.17631	PFA	1
13.0912	3.23418	PFA	1
7.5256	3.94142	PFA	1
6.11171	3.62274	PFA	1
8.49773	3.62907	PFA	1
9.53086	3.86012	PFA	1
12.0964	3.36151	PFA	1
4.89691	4.59567	PFA	1
8.34268	3.17804	PFA	1
11.7995	3.23438	PFA	1
10.4814	3.86894	PFA	1
9.35001	3.6516	PFA	1
11.2497	3.48341	PFA	1
11.5708	4.28377	PFA	1
13.6147	3.48257	PFA	1
7.60685	4.78427	PFA	1
12.4831	4.65028	PFA	1
7.2251	2.81756	PFA	1
15.5489	5.58004	PFA	1
10.2392	3.36168	PFA	1
12.5402	3.68169	PFA	1
5.87211	3.16164	PFA	1
7.91299	3.13574	PFA	1
9.46094	3.07649	PFA	1
8.96862	4.8405	PFA	1
8.49553	3.17524	PFA	1
8.24788	3.52846	PFA	1
11.0151	3.24387	PFA	1
8.6573	3.87556	PFA	1
12.5063	3.20726	PFA	1
6.81121	3.67697	PFA	1
15.4839	3.94613	PFA	1
7.34578	5.52461	PFA	1
4.72514	4.50901	PFA	1
11.3873	3.95465	PFA	1
10.1969	4.80644	PFA	1
7.23126	3.18637	PFA	1
4.57565	4.02154	PFA	1
7.99917	3.43484	PFA	1
10.7226	3.95612	PFA	1
13.6155	3.57654	PFA	1
12.4732	3.51086	PFA	1
8.69453	3.1164	PFA	1
9.89098	3.96443	PFA	1
11.6131	4.6429	PFA	1
10.419	4.24213	PFA	1
7.92118	5.48249	PFA	1
9.50289	4.22642	PFA	1
12.1185	3.1038	PFA	1
6.05016	3.89458	PFA	1
11.3472	4.49163	PFA	1
9.17083	4.32334	PFA	1
14.5239	3.98024	PFA	1
10.8765	4.77886	PFA	1
11.8888	3.66053	PFA	1
11.3514	2.66985	PFA	1
12.3371	4.25636	PFA	1
9.06877	4.1969	PFA	1
6.07431	3.00798	PFA	1
10.4071	5.76208	PFA	1
5.7811	3.68495	PFA	1
5.49509	3.01752	PFA	1
12.0915	4.32117	PFA	1
11.0731	4.24016	PFA	1
11.6095	2.53771	PFA	1
4.71142	4.76427	PFA	1
7.61263	3.55131	PFA	1
7.48304	3.05846	PFA	1
12.5182	2.52491	PFA	1
10.3815	4.71398	PFA	1
10.2593	4.06109	PFA	1
13.214	3.75955	PFA	1
11.9581	3.52201	PFA	1
4.24759	3.99887	PFA	1
12.678	2.96008	PFA	1
5.82004	3.53893	PFA	1
5.57942	4.84296	PFA	1
5.6468	3.95629	PFA	1
6.74864	4.93256	PFA	1
13.2681	4.2756	PFA	1
8.83875	3.30563	PFA	1
13.0799	3.9941	PFA	1
9.22193	3.94411	PFA	1
6.85564	3.02898	PFA	1
8.31213	3.13757	PFA	1
8.5217	4.98318	PFA	1
13.9761	3.88286	PFA	1
11.8528	4.00689	PFA	1
12.5244	4.2387	PFA	1
10.2827	3.61154	PFA	1
9.14083	5.1458	PFA	1
10.5074	3.08071	PFA	1
11.2659	2.60835	PFA	1
12.4657	3.9936	PFA	1
8.05944	4.07589	PFA	1
9.04304	2.91146	PFA	1
8.45654	3.18606	PFA	1
5.33493	3.35711	PFA	1
7.10812	4.02785	PFA	1
6.13156	5.5884	PFA	1
13.2915	4.34796	PFA	1
10.5491	2.39843	PFA	1
8.10069	4.6276	PFA	1
13.3007	3.61053	PFA	1
5.42324	4.85684	PFA	1
11.8624	3.96907	PFA	1
16.4552	3.53876	PFA	1
6.20414	3.0391	PFA	1
6.47444	4.69476	PFA	1
6.37705	4.58783	PFA	1
13.1141	3.08646	PFA	1
11.0764	3.29312	PFA	1
6.23474	3.5666	PFA	1
7.97938	4.12865	PFA	1
18.0258	3.18308	PFA	1
12.773	3.1737	PFA	1
8.38798	3.99125	PFA	1
14.3929	4.32137	PFA	1
10.0399	3.90734	PFA	1
12.2466	3.34598	PFA	1
7.00686	3.51724	PFA	1
15.3619	3.58365	PFA	1
12.6448	3.5341	PFA	1
6.17614	4.93242	PFA	1
14.4009	2.64719	PFA	1
9.17027	3.12151	PFA	1
6.4322	4.00737	PFA	1
8.34746	4.25931	PFA	1
9.14	4.22726	PFA	1
6.30721	4.5139	PFA	1
9.76373	6.31368	PFA	1
11.4806	4.03658	PFA	1
10.6427	3.22196	PFA	1
8.5467	3.22021	PFA	1
14.0994	4.38952	PFA	1
7.22516	3.68204	PFA	1
10.5842	4.02533	PFA	1
5.61138	3.76133	PFA	1
5.90294	3.40963	PFA	1
5.41757	3.60761	PFA	1
3.59543	2.5777	PFA	1
13.4565	3.30641	PFA	1
8.56207	3.90334	PFA	1
10.741	2.65175	PFA	1
13.8253	3.40601	PFA	1
13.1596	3.39216	PFA	1
5.36739	4.77503	PFA	1
7.78096	4.30374	PFA	1
10.1148	3.2421	PFA	1
10.8203	3.01413	PFA	1
16.3045	5.22596	PFA	1
4.78407	3.87838	PFA	1
5.62649	3.85318	PFA	1
8.69253	4.26405	PFA	1
7.24607	4.32677	PFA	1
11.1976	4.22294	PFA	1
5.53708	4.94069	PFA	1
13.9715	2.53073	PFA	1
5.24776	4.03738	PFA	1
7.85908	4.9121	PFA	1
8.12974	4.09593	PFA	1
15.393	3.91867	PFA	1
8.62409	3.71024	PFA	1
9.3586	3.18053	PFA	1
6.42818	4.21559	PFA	1
4.51453	4.90964	PFA	1
11.7579	3.05437	PFA	1
7.58884	4.10119	PFA	1
11.2763	3.89821	PFA	1
12.6027	3.33163	PFA	1
5.96616	4.13572	PFA	1
16.8032	6.17676	PFA	1
6.08108	4.30553	PFA	1
4.65246	4.80182	PFA	1
5.5934	3.07076	PFA	1
12.3857	3.50525	PFA	1
9.81244	3.37306	PFA	1
13.8785	4.03195	PFA	1
13.2518	3.36176	PFA	1
13.6547	3.60985	PFA	1
6.91684	3.78756	PFA	1
14.0243	3.79272	PFA	1
[truncated: 237,502+ more rows]

## Sheet: B. DCO vs PI percentages
DCO-based cell cycle percentages (modelled)
DNA content	Run1	Run2	Run3	Average	Standard deviation
2C	40.71	39.12	42.25	40.6933	1.56507
Int.	38.39	38.61	33.29	36.7633	3.01001
4C	20.9	22.27	24.46	22.5433	1.79567
Propidium iodide-based cell cycle percentages (modelled)
DNA content	Run1	Run2	Run3	Average	Standard deviation
2C	41.9	38.97	41.54	40.8033	1.59788
Int.	36.99	37.33	32.34	35.5533	2.78802
4C	21.12	23.69	26.13	23.6467	2.50528

## Sheet: C. KINF Run1
IFC analysis of mNG:KINF expression - Run 1
mNG:KINF pattern1	Total no. cells	% total cells		mNG:KINF pattern	Cell body length & width (no. cells)2						mNG:KINF pattern	Cell body length & width (no. cells after image artefacts removed)3							Cell body length & width of manually classified G2 cells from 1CF population (no. cells)4
mNG-	11439	75.321
1CF	2559	16.8499			SN	SW	LN	LW	Total cells			SN	SW	LN	LW	Total cells	% cells			SN	LN	LW	SW	Total cells
Spindle	856	5.6364		mNG-	2700	883	6709	1147	11439		mNG-	2700	-	6709	1147	10556	74.3695		G2	4	50	71	348	473
2CF	333	2.19266		1CF	251	455	1155	698	2559		1CF	251	455	1155	698	2559	18.0287
Total cells	15187	100		Spindle	37	645	23	151	856		Spindle	37	645	23	151	856	6.03072		Manual sub-classification of 1CF SW cells5
				2CF	11	223	6	93	333		2CF	-	223	-	-	223	1.57109			G1	Post-M	G2	Total cells
				Total cells	2999	2206	7893	2089	15187		Total cells	2988	1323	7887	1996	14194	100		No. CF1 SW cells	62	45	348	455
																			% total cells	0.436804	0.317035	2.45174	3.20558
	Assigned cell cycle stage (no. cells)6																		1CF manual classification
	Stage		V. early G1		Early G1	Late G1/early S		Late S-phase			G2	M			Post-M		Total cells			V.early G1	Late S	G2	Total cells
	mNG:KINF pattern		1CF		mNG -	mNG-		1CF	Elongated6	1CF	1CF	Spindle			2CF	2CF6			No. total CF1 cells	309	1755	473	2537
	Cell body dimensions		SN	SW	SN	LN	LW	LN	LN	LW	Any	LW	SW	SN6	SW	SW			% total CF1 cells	2.17698	12.3644	3.33239	17.8737
	Total no. cells		247	62	2700	6709	1147	1105	23	627	473	151	645	37	223	45	14194
	% total cells		1.74017	0.436804	19.0221	47.2665	8.08088	7.78498	0.16204	4.41736	3.33239	1.06383	4.54417	0.260674	1.57109	0.317035	100
	Assigned cell cycle stage (grouped) (no. cells)7
	Stage		V. early G1	Early G1	Late G1/early S		Late S phase		G2	M	Post-M	Total cells
	mNG:KINF pattern		1CF	mNG -	mNG -		1CF, elongated		1CF	Spindle	2CF
	Cell body dimensions		SN, SW	SN	LN, LW		LN, LW		Any	SW, LW, SN	SW
	Total no. cells		309	2700	7856		1755		473	833	223	14149
	% total cells		2.1839	19.0826	55.5234		12.4037		3.34299	5.88734	1.57608	100
Notes
1Following acquistion of C9T7 mNG:KINF promastigote L. mexicana images, the mNG:KINF signal was masked, allowing the expression pattern (number and type of foci per cell) to be determined. mNG-: no expression of mNG:KINF; 1CF: 1 circular focus of mNG:KINF (nuclear); spindle: mNG:KINF at mitotic spindle; 2CF: 2 circular foci (one in each nucleus).
2Cells with each mNG:KINF expression pattern were grouped according to their length (S: short; L: long) and width (N: narrow; W:: wide). Each group was visually inspected and four groups (red shading) were removed from the analysis (due to artefacts: mNG- SW: unclassifiable mixture of early G1, mitosis and post-mitotic cells with debris and aberrant/dead cells; 2CF SN & 2CF LN: small extra-nuclea…
3No. of cells with different cell body morphologies and mNG:KINF expression patterns, after artefactual images removed.
4The number of flagella per cell for 1CF cell images was manually determined; all cells with 2 visible flagella were deemed to be in G2 phase. The types of cell morphologies of the G2 phase cells are given.
5Manual sub-classifications of 1CF short, wide cell images. Cells with 2 flagella had already been manually classified as G2 phase. Some cells displayed 2CF of mNG:KINF but were not masked correctly - these were reclassified as post-M phase. The remaining cells had 1 flagellum and were classified as very early G1 cells.
6Cell cycle stages were assigned to the different cell populations on the basis of their mNG:KINF expression pattern and cell body dimensions. Cells were deemed to be in very early G1 phase if they were short with 1CF mNG:KINF. Most of these cells were narrow, but a few were wide (likely due to biological variation). Short cells mNG:KINF- cells were early G1, while long mNG:KINF- cells (mostly na…
7Cell types grouped together according to assigned cell cycle stage

## Sheet: D. KINF Run2
IFC analysis of mNG:KINF expression - Run 2
mNG:KINF pattern1	Total no. cells	% total cells		mNG:KINF pattern	Cell body length & width (no. cells)2						mNG:KINF pattern	Cell body length & width (no. cells after image artefacts removed)3							Cell body length & width of manually classified G2 cells from 1CF population (no. cells)4
mNG-	10819	73.9609			SN	SW	LN	LW	Total cells			SN	SW	LN	LW	Total cells	% cells			SN	LN	LW	SW	Total cells
1CF	2492	17.0358		mNG-	2329	854	6587	1049	10819		mNG-	2329	-	6587	1049	9965	74.1664		G2	3	37	78	366	484
Spindle	786	5.37326		1CF	232	469	1072	719	2492		1CF	232	469	1072	719	2492	18.5472
2CF	531	3.63002		Spindle	40	576	40	130	786		Spindle	40	576	40	130	786	5.84996		Manual sub-classification of 1CF SW cells5
Total cells	14628	100		2CF	16	193	162	160	531		2CF	-	193	-	-	193	1.43644			G1	Post-M	G2	Total cells
				Total cells	2617	2092	7861	2058	14628		Total cells	2601	1238	7699	1898	13436	100		No. CF1 SW cells	57	46	366	469
																			% total cells	0.424233	0.342364	2.72403	3.49062
	Assigned cell cycle stage (no. cells)6																		1CF manual classification
	Stage		V. early G1		Early G1	Late G1/early S		Late S-phase			G2	M			Post-M		Total cells			V.early G1	Late S	G2	Total cells
	mNG:KINF pattern		1CF		mNG -	mNG-		1CF	Elongated6	1CF	1CF	Spindle			2CF	2CF6			No. total CF1 cells	286	1716	484	2486
	Cell body dimensions		SN	SW	SN	LN	LW	LN	LN	LW	Any	LW	SW	SN6	SW	SW			% total CF1 cells	2.12861	12.7717	3.60226	18.5025
	Total no. cells		229	57	2329	6587	1049	1035	40	641	484	130	576	40	193	46	13436
	% total cells		1.70438	0.424233	17.334	49.025	7.80738	7.70319	0.297708	4.77077	3.60226	0.96755	4.28699	0.297708	1.43644	0.342364	100
	Assigned cell cycle stage (grouped) (no. cells)7
	Stage		V. early G1	Early G1	Late G1/early S		Late S phase		G2	M	Post-M	Total cells
	mNG:KINF pattern		1CF	mNG -	mNG -		1CF, elongated		1CF	Spindle	2CF
	Cell body dimensions		SN, SW	SN	LN, LW		LN, LW		Any	SW, LW, SN	SW
	Total no. cells		286	2329	7636		1716		484	746	239	13436
	% total cells		2.12861	17.334	56.8324		12.7717		3.60226	5.55225	1.7788	100
Notes
1Following acquistion of C9T7 mNG:KINF promastigote L. mexicana images, the mNG:KINF signal was masked, allowing the expression pattern (number and type of foci per cell) to be determined. mNG-: no expression of mNG:KINF; 1CF: 1 circular focus of mNG:KINF (nuclear); spindle: mNG:KINF at mitotic spindle; 2CF: 2 circular foci (one in each nucleus).
2Cells with each mNG:KINF expression pattern were grouped according to their length (S: short; L: long) and width (N: narrow; W:: wide). Each group was visually inspected and four groups (red shading) were removed from the analysis (due to artefacts: mNG- SW: unclassifiable mixture of early G1, mitosis and post-mitotic cells with debris and aberrant/dead cells; 2CF SN & 2CF LN: small extra-nuclea…
3No. of cells with different cell body morphologies and mNG:KINF expression patterns, after artefactual images removed.
4The number of flagella per cell for 1CF cell images was manually determined; all cells with 2 visible flagella were deemed to be in G2 phase. The types of cell morphologies of the G2 phase cells are given.
5Manual sub-classifications of 1CF short, wide cell images. Cells with 2 flagella had already been manually classified as G2 phase. Some cells displayed 2CF of mNG:KINF but were not masked correctly - these were reclassified as post-M phase. The remaining cells had 1 flagellum and were classified as very early G1 cells.
6Cell cycle stages were assigned to the different cell populations on the basis of their mNG:KINF expression pattern and cell body dimensions. Cells were deemed to be in very early G1 phase if they were short with 1CF mNG:KINF. Most of these cells were narrow, but a few were wide (likely due to biological variation). Short cells mNG:KINF- cells were early G1, while long mNG:KINF- cells (mostly na…
7Cell types grouped together according to assigned cell cycle stage

## Sheet: E. KINF Run3
IFC analysis of mNG:KINF expression - Run 3
mNG:KINF pattern1	Total no. cells	% total cells		mNG:KINF pattern	Cell body length & width (no. cells)2						mNG:KINF pattern	Cell body length & width (no. cells after image artefacts removed)3							Cell body length & width of manually classified G2 cells from 1CF population (no. cells)4
mNG-	9556	68.9068			SN	SW	LN	LW	Total cells			SN	SW	LN	LW	Total cells	% cells			SN	LN	LW	SW	Total cells
1CF	2864	20.6519		mNG-	2078	836	5773	869	9556		mNG-	2078	-	5773	869	8720	68.8077		G2	5	38	117	461	621
Spindle	887	6.39602		1CF	264	541	1253	806	2864		1CF	264	541	1253	806	2864	22.5992
2CF	561	4.04528		Spindle	40	672	31	144	887		Spindle	40	672	31	144	887	6.99913		Manual sub-classification of 1CF SW cells5
Total cells	13868	100		2CF	16	202	189	154	561		2CF	-	202	-	-	202	1.59394			G1	Post-M	G2	Total cells
				Total cells	2398	2251	7246	1973	13868		Total cells	2382	1415	7057	1819	12673	100		No. CF1 SW cells	51	29	461	541
																			% total cells	0.40243	0.228833	3.63765	4.26892
	Assigned cell cycle stage (no. cells)6																		1CF manual classification
	Stage		V. early G1		Early G1	Late G1/early S		Late S-phase			G2	M			Post-M		Total cells			V.early G1	Late S	G2	Total cells
	mNG:KINF pattern		1CF		mNG -	mNG-		1CF	Elongated6	1CF	1CF	Spindle			2CF	2CF6			No. total CF1 cells	310	1935	621	2866
	Cell body dimensions		SN	SW	SN	LN	LW	LN	LN	LW	Any	LW	SW	SN6	SW	SW			% total CF1 cells	2.44615	15.2687	4.90018	22.615
	Total no. cells		259	51	2078	5773	869	1215	31	689	621	144	672	40	202	29	12673
	% total cells		2.04371	0.40243	16.3971	45.5535	6.8571	9.58731	0.244615	5.43676	4.90018	1.13627	5.30261	0.315632	1.59394	0.228833	100
	Assigned cell cycle stage (grouped) (no. cells)7
	Stage		V. early G1	Early G1	Late G1/early S		Late S phase		G2	M	Post-M	Total cells
	mNG:KINF pattern		1CF	mNG -	mNG -		1CF, elongated		1CF	Spindle	2CF
	Cell body dimensions		SN, SW	SN	LN, LW		LN, LW		Any	SW, LW, SN	SW
	Total no. cells		310	2078	6642		1935		621	856	231	12673
	% total cells		2.44615	16.3971	52.4106		15.2687		4.90018	6.75452	1.82277	100
Notes
1Following acquistion of C9T7 mNG:KINF promastigote L. mexicana images, the mNG:KINF signal was masked, allowing the expression pattern (number and type of foci per cell) to be determined. mNG-: no expression of mNG:KINF; 1CF: 1 circular focus of mNG:KINF (nuclear); spindle: mNG:KINF at mitotic spindle; 2CF: 2 circular foci (one in each nucleus).
2Cells with each mNG:KINF expression pattern were grouped according to their length (S: short; L: long) and width (N: narrow; W:: wide). Each group was visually inspected and four groups (red shading) were removed from the analysis (due to artefacts: mNG- SW: unclassifiable mixture of early G1, mitosis and post-mitotic cells with debris and aberrant/dead cells; 2CF SN & 2CF LN: small extra-nuclea…
3No. of cells with different cell body morphologies and mNG:KINF expression patterns, after artefactual images removed.
4The number of flagella per cell for 1CF cell images was manually determined; all cells with 2 visible flagella were deemed to be in G2 phase. The types of cell morphologies of the G2 phase cells are given.
5Manual sub-classifications of 1CF short, wide cell images. Cells with 2 flagella had already been manually classified as G2 phase. Some cells displayed 2CF of mNG:KINF but were not masked correctly - these were reclassified as post-M phase. The remaining cells had 1 flagellum and were classified as very early G1 cells.
6Cell cycle stages were assigned to the different cell populations on the basis of their mNG:KINF expression pattern and cell body dimensions. Cells were deemed to be in very early G1 phase if they were short with 1CF mNG:KINF. Most of these cells were narrow, but a few were wide (likely due to biological variation). Short cells mNG:KINF- cells were early G1, while long mNG:KINF- cells (mostly na…
7Cell types grouped together according to assigned cell cycle stage

## Sheet: F. KINF averages
Before artefacts removed							After artefacts removed (Fig 5B)							1CF manual classification (Fig 5D)*
mNG:KINF pattern	% Run 1	% Run 2	% Run 3	Average	Standard deviation		mNG:KINF pattern	% Run 1	% Run 2	% Run 3	Average	Standard deviation		Cell cycle stage	Run 1	Run 2	Run 3	Average	Standard deviation
mNG-	75.321	73.9609	68.9068	72.7296	3.37972		mNG-	74.3695	74.1664	68.8077	72.4479	3.1541		V. early G1	2.17698	2.12861	2.44615	2.25058	0.171085
1CF	16.8499	17.0358	20.6519	18.1792	2.1434		1CF	18.0287	18.5472	22.5992	19.7251	2.50257		S phase	12.3644	12.7717	15.2687	13.4682	1.57247
Spindle	5.6364	5.37326	6.39602	5.80189	0.531085		Spindle	6.03072	5.84996	6.99913	6.29327	0.617941		G2	3.33239	3.60226	4.90018	3.94495	0.838191
2CF	2.19266	3.63002	4.04528	3.28932	0.972166		2CF	1.57109	1.43644	1.59394	1.53382	0.0851063
Manual sub-classification of 1CF SW cells5
No. CF1 SW cells	G1	Post-M	G2	Total cells
Run 1	62	45	348	455
Run 2	57	46	366	469
Run 3	51	29	461	541
Average	56.6667	40	391.667	3.20558
% total	0.422276	0.298077	2.91867	3.63903
Standard deviation	0.0410421	0.0710869	0.452446

## Sheet: G. DCO
IFC analysis of DCO staining of C9T7 mNG:KINF cells excited with a laser power of 3 mW (manual gating)
Run 1						Run 2						Run 3						Average of Run 1-3
	Gate						Gate						Gate						Gate
	2C	2C-4C	4C	Total cells			2C	2C-4C	4C	Total cells			2C	2C-4C	4C	Total cells			2C	2C-4C	4C	Total
No. cells	5039	1613	3842	10494		No. cells	4859	1882	3156	9897		No. cells	4296	2195	2770	9261		Percentage cells	47.8339	19.3627	32.8034	100
Percentage cells	48.0179	15.3707	36.6114	100		Percentage cells	49.0957	19.0159	31.8885	100		Percentage cells	46.3881	23.7015	29.9104	100

## Sheet: H. Calculated Timings
mNG:KINF fluorescence IFC data (unstained mNG:KINF cell line, 120 mW laser power)
Compilation of IFC data1
Cell cycle stage	V. early G1	Early G1	Late G1/Early S		Late S	G2	M	Post-M	Total cells
mNG:KINF pattern	1CF	mNG -	mNG-		1CF/elongated	1CF	Spindle	2CF
Cell body dimensions	SN/SW	SN	LN/LW		LN/LW	Any	LW/SW/SN	SW
Run 1 (no. cells)	309	2700	7856		1755	473	833	223	14149
Run 2 (no. cells)	286	2329	7636		1716	484	746	239	13436
Run 3 (no. cells)	310	2078	6642		1935	621	856	231	12673
Average no. cells	301.667	2369	7378		1802	526	811.667	231	13419.3
Average as % total cells	2.248	17.6536	54.9804		13.4284	3.91972	6.04849	1.7214	100
Standard deviation	0.169636	1.36307	2.27136		1.55877	0.834331	0.620448	0.131583
											DCO fluorescence IFC data (DCO-stained mNG:KINF cell line, 3 mW laser power)
Calculation of Late G1 and Early S populations3											Average % cells per gate
Cell cycle stage	V. early G1	Early G1	Late G1	Early S	S	G2	M	Post-M	Total		Gate	2C	2C-4C	4C
Calculated average %	2.248	17.6536	27.9323	27.0481	13.4284	3.91972	6.04849	1.7214	100		% total cells	47.8339	19.3627	32.8034
Summary of features of cells in each cell cycle stage & calculation of average cell cycle stage timings4
Cell cycle stage	Very early G1	Early G1	Late G1	Early S	Late S	G2	M	Post-M
NKF configuration	1N1K1F	1N1K1F	1N1K1F	1N1K1F	1N1K1F	1N1K2F	1Nd1K2F/1Nd2K2F	2N2K2F
DNA content	2C	2C	2C	~2C-3C	~2C-4C	4C	4C	4C
Cell body length (µm)	≤10	≤10	>10	>10	>10	any	≤10	≤10
Cell body width (µm)	<4	<4	<4	<4	<4	any	≥4	≥4
mNG:KINF status	positive	negative	negative	negative	positive	positive	positive	positive
mNG:KINF pattern	1CF	n/a	n/a	n/a	1CF/elongated	1CF	spindle	2CF
% population	2.248	17.6536	27.9323	27.0481	13.4284	3.91972	6.04849	1.7214
Duration of cell cycle stage (mins)	12 mins	1h 40 mins	3h 1 mins	3h 30 mins	2h 2 mins	38 mins	1h 2 mins	19 mins
Duration of cell cycle stage (hours)	0.2	1.67	3.01	3.5	2.03	0.64	1.03	0.31
Cumulative time through cell cycle (mins)	12 mins	1h 52 mins	4h 53 mins	8h 23 mins	10h 25 mins	11h 3 mins	12h 5 mins	12h 23 mins
Cumulative time through cell cycle (hours)	0.2	1.87	4.88	8.38	10.41	11.05	12.08	12.39
Average units per cell cycle stage	0.0163077	0.134907	0.243138	0.282358	0.163794	0.0515408	0.0833309	0.0246232
Cumulative average units per cell cycle stage	0.0163077	0.151215	0.394353	0.676711	0.840505	0.892046	0.975377	1
Table of values used for calculating values in above table
% of population as fraction of 1	0.02248	0.176536	0.279323	0.270481	0.134284	0.0391972	0.0604849	0.017214	Cell cycle length (h)
Cumulative average %	0.02248	0.199016	0.478339	0.74882	0.883104	0.922301	0.982786	1	1
Unit in cell cycle	0.202216	1.87506	4.88998	8.39121	10.4223	11.0614	12.0947	12.4	1
Unit of time spent in cell cycle	0.202216	1.67285	3.01491	3.50124	2.03105	0.639106	1.0333	0.305327	12.4
Cumulative unit of time spent in cell cycle	12	40.2	0.6	30	1.8	38.4	1.8	18.6	12.4
Length of cell cycle (hours)									12.4
Notes
1Data from worksheets KINF Run 1-3 were transferred to this table to allow average values to be calculated.
2Data from DCO workskeet were transferred to this table to allow average values to be calculated.
3The % cells in Late G1 was estimated by taking the total cells in the 2C gate (DCO staining) and subtracting the cells in v. early G1 and early G1. The % cells in early S was then estimated by subtracting the estimated % cells in late G1 from the total of cells in late G1/Early S combined as determined by examination of mNG:KINF fluorescence.
4Timings of cell cycle stages were calculated according to Williams, 1971 and Wheeler et al, 2011. Timings were expressed as absolute times (hours & mins) and as a fraction of the unit cell cycle, which has values from 0-1.

## Sheet: I. Cytokinesis furrowing
Cytokinesis analysis - mNG:KINF cells run 1						Cytokinesis analysis - mNG:KINF cells run 2						Cytokinesis analysis - mNG:KINF cells run 3
Cleavage furrow	Spindle cells		2CF cells			Cleavage furrow	Spindle cells		2CF cells			Cleavage furrow	Spindle cells		2CF cells
	Number	%	Number	%			Number	%	Number	%			Number	%	Number	%
None	99	51.0309	37	20.904		None	86	43.6548	40	27.3973		None	80	45.4545	30	19.2308
Posterior	44	22.6804	33	18.6441		Posterior	43	21.8274	36	24.6575		Posterior	42	23.8636	43	27.5641
Anterior	13	6.70103	39	22.0339		Anterior	12	6.09137	27	18.4932		Anterior	17	9.65909	36	23.0769
Bidirectional	24	12.3711	59	33.3333		Bidirectional	41	20.8122	37	25.3425		Bidirectional	31	17.6136	41	26.2821
Internal	14	7.21649	9	5.08475		Internal	15	7.61421	6	4.10959		Internal	6	3.40909	6	3.84615
Total	194	100	177	100		Total	197	100	146	100		Total	176	100	156	100
Average values
Cleavage furrow	Average %		Std dev
	Spindle cells	2CF	Spindle cells	2CF
None	46.7134	22.5107	3.84582	4.31382
Posterior	22.7905	23.6219	1.02257	4.5493
Anterior	7.48383	21.2013	1.90833	2.40263
Bidirectional	16.9323	28.3193	4.26157	4.36763
Internal	6.07993	4.34683	2.32155	0.652487
Total	100	100

## Sheet: J. Flavopiridol
Flow cytometry - propidium iodide stained cells, T=12.4 hrs
Replicate 1						Replicate 2
Treatment	% total cells			No. total cells		Treatment	% total cells			No. total cells
	2C	Int	4C				2C	Int	4C
Control	38.44	40.15	21.41	17058		Control	37.31	40.57	22.11	16461
Flavopridol	17.82	5.62	76.56	14519		Flavopridol	22.81	5.51	71.68	10267
Treatment	Average % total cells			std dev			Average no. cells analysed
	2C	Int	4C	2C	Int	4C
Control	37.875	40.36	21.76	0.799031	0.296985	0.494975	16759.5
Flavopiridol	20.315	5.565	74.12	3.52846	0.0777817	3.45068	12393
IFC - mNG:KINF fluorescence pattern, T=12.4 hrs
Replicate 1							Replicate 2
Treatment	Number of cells				Total cells		Treatment	Number of cells				Total cells
	mNG-	1CF	Spindle	2CF				mNG-	1CF	Spindle	2CF
Control	4464	2953	365	70	7852		Control	4712	3128	329	74	8243
Flavopridol	1273	4785	258	73	6389		Flavopridol	1358	5032	387	78	6855
Treatment	% total cells						Treatment	% total cells
	mNG-	1CF	Spindle	2CF				mNG-	1CF	Spindle	2CF
Control	56.8518	37.6083	4.6485	0.891493			Control	57.1637	37.9473	3.99127	0.897731
Flavopridol	19.9249	74.8943	4.03819	1.14259			Flavopridol	19.8104	73.4063	5.64551	1.13786
Treatment	Average % total cells				std dev
	mNG-	1CF	Spindle	2CF	mNG-	1CF	Spindle	2CF
Control	57.0077	37.7778	4.31988	0.894612	0.220544	0.239777	0.464733	0.00441149
Flavopridol	19.8676	74.1503	4.84185	1.14022	0.0809733	1.05223	1.13655	0.00334691
